# Supplementary material for: Unraveling mitotic protein networks by 3D multiplexed epitope drug screening
Source: Mol Syst Biol. 2018 Aug 13;14(8):e8238. doi: 10.15252/msb.20188238 (PMC6088390; doi:10.15252/msb.20188238)
Supplement: Supplementary file 3 — Dataset EV1 [file MSB-14-e8238-s003.xlsx]

## Sheet: Fold_changes
Dataset EV1 (data shown in Fig 3A, 3B and Fig EV3)
Fold changes, changes in eccentricity and orientation shown in Fig. 3A, 3B and EV3 Fig. 3, 95% confidence intervals and p-values.
Significant results were marked in red font (p<0.05/52≈0.000962 after Bonferroni correction for multiple testing).
(N_A,m, number of MCF10A cells in meta phase; N_A,s, number of MCF10A cells in segregation phase; N_CA,m, number of MCF10CA cells in meta phase; N_CA,s, number of MCF10CA cells in segretation phase)
MCF10CA vs. MCF10A			DAPI	γ-H2AX	γ-Tubulin	Aurora A	BUB1β	CDC20	CENP-A	CENP-E	HMGB1	INCENP	LC3A	BIRC5	β-Tubulin	V_cell
	metaphase	fold change	0.64	3.11	0.61	1.2	0.91	1.05	0.75	0.97	0.89	1	0.88	1.09	0.89	1.57
	(N_CA,m=57, N_A,m=57)	95% C.I.	(0,62; 0,69)	(2,77; 3,10)	(0,56; 0,63)	(1,14; 1,27)	(0,90; 0,94)	(1,02; 1,03)	(0,74; 0,78)	(0,88; 1,05)	(0,89; 0,97)	(1,02; 1,10)	(0,81; 0,90)	(1,04; 1,19)	(0,82; 0,90)	(1,54; 1,70)
		p	4.4e-18	6.4e-22	3.2e-11	8.5e-06	0.023	0.18	6.8e-07	0.77	0.27	0.66	0.0047	0.1	0.079	1.4e-10
	segregation	fold change	0.71	2.36	0.66	1.22	0.92	0.91	0.86	0.92	0.97	0.98	0.91	0.96	1.03	1.1
	(N_CA,s=58, N_A,s=33)	95% C.I.	(0,72; 0,74)	(1,95; 2,49)	(0,60; 0,76)	(1,23; 1,32)	(0,88; 0,90)	(0,87; 0,98)	(0,79; 0,83)	(0,83; 0,93)	(0,87; 1,13)	(0,94; 0,99)	(0,87; 0,94)	(0,95; 1,15)	(0,94; 1,11)	(1,03; 1,23)
		p	1.7e-10	7.3e-09	3.7e-07	0.00024	0.11	0.25	0.013	0.39	0.94	0.91	0.09	0.77	0.82	0.078
Segregation vs. metaphase
			DAPI	γ-H2AX	γ-Tubulin	Aurora A	BUB1β	CDC20	CENP-A	CENP-E	HMGB1	INCENP	LC3A	BIRC5	β-Tubulin	V_cell
	MCF10A	fold change	0.89	1.02	0.87	0.94	0.94	0.71	1.06	0.9	0.96	1.26	0.98	2.57	0.84	1.49
	(N_A,s=33, N_A,m,=57)	95% C.I.	(0,85; 0,92)	(0,95; 1,11)	(0,77; 0,87)	(0,83; 0,98)	(0,84; 0,98)	(0,68; 0,73)	(1,03; 1,15)	(0,86; 0,94)	(0,82; 0,99)	(1,23; 1,47)	(0,97; 1,01)	(2,50; 2,54)	(0,80; 0,83)	(1,42; 1,60)
		p	0.037	0.72	0.085	0.25	0.15	7.7e-08	0.32	0.089	0.71	0.019	0.61	2.1e-25	0.052	4.3e-06
	MCF10CA	fold change	0.99	0.77	0.94	0.96	0.94	0.62	1.21	0.86	1.05	1.23	1.01	2.28	0.97	1.05
	(N_CA,s=58, N_CA,m=57)	95% C.I.	(0,95; 0,97)	(0,78; 0,92)	(0,88; 1,04)	(0,93; 0,96)	(0,91; 0,96)	(0,60; 0,66)	(1,23; 1,27)	(0,81; 0,90)	(0,98; 1,07)	(1,20; 1,38)	(0,95; 1,03)	(2,12; 2,40)	(0,96; 1,07)	(1,14; 1,20)
		p	0.79	0.007	0.44	0.18	0.03	2.9e-19	0.00083	0.0014	0.4	0.01	0.87	1.7e-32	0.65	0.26
MCF10A, inhibitor vs. control
Inhibitor against			DAPI	γ-H2AX	γ-Tubulin	Aurora A	BUB1β	CDC20	CENP-A	CENP-E	HMGB1	INCENP	LC3A	BIRC5	β-Tubulin	V_cell
Aurora A	metaphase	fold change	0.75	1.11	0.8	1.19	1.16	1.08	1	0.98	1.47	1.27	0.97	1.14	1.06	1.17
	(N_A,m,inh=17, N_A,m,ctr=12)	95% C.I.	(0,62; 0,85)	(0,83; 1,25)	(0,74; 0,93)	(1,18; 1,24)	(1,13; 1,20)	(1,01; 1,33)	(0,85; 1,11)	(0,97; 1,15)	(1,26; 1,35)	(1,08; 1,37)	(0,95; 1,04)	(0,96; 1,35)	(1,01; 1,15)	(1,04; 1,31)
		p	0.013	0.55	0.026	0.023	0.061	0.55	0.93	0.76	0.032	0.03	0.62	0.18	0.96	0.45
	segregation	fold change	0.97	1.4	0.88	1.33	1.35	1.15	1.25	1.17	1.68	1.25	1.07	1.26	1.04	0.76
	(N_A,s,inh=10, N_A,s,ctr=8)	95% C.I.	(0,93; 1,13)	(1,30; 1,58)	(0,77; 0,91)	(1,22; 1,38)	(1,43; 1,60)	(1,07; 1,37)	(1,22; 1,81)	(1,08; 1,29)	(1,58; 2,00)	(0,99; 1,24)	(1,05; 1,24)	(1,13; 1,72)	(0,97; 1,14)	(0,60; 0,87)
		p	0.64	0.11	0.34	0.055	0.015	0.43	0.47	0.22	0.03	0.038	0.66	0.24	0.99	0.068
Aurora B	metaphase	fold change	1.05	2.02	0.58	1.85	2.02	1.65	1.1	1.51	2.81	1.43	1.53	1.38	1.01	1.06
	(N_A,m,inh=17, N_A,m,ctr=24)	95% C.I.	(0,94; 1,10)	(2,06; 2,22)	(0,47; 0,68)	(1,84; 2,18)	(2,03; 2,33)	(1,57; 1,63)	(1,04; 1,20)	(1,31; 1,50)	(2,72; 2,79)	(1,22; 1,43)	(1,39; 1,50)	(1,42; 1,51)	(0,87; 1,18)	(0,92; 1,57)
		p	0.64	3.6e-10	3.3e-06	2.4e-07	7.4e-14	1.8e-07	0.21	8.4e-07	3.6e-12	1.8e-06	5.8e-08	0.00056	0.78	0.84
	segregation	fold change	1.21	1.59	0.76	1.48	2.04	1.62	1.27	1.48	3.46	1.34	1.64	1.14	1.32	0.86
	(N_A,s,inh=11, N_A,s,ctr=10)	95% C.I.	(1,20; 1,33)	(1,48; 1,87)	(0,76; 0,87)	(1,11; 1,81)	(1,92; 2,17)	(1,49; 1,86)	(1,24; 1,34)	(1,43; 1,50)	(3,13; 4,06)	(1,28; 1,49)	(1,56; 1,65)	(0,96; 1,16)	(1,32; 1,43)	(0,84; 1,09)
		p	0.061	7e-05	0.03	0.0031	2.8e-09	5.5e-05	0.017	8.3e-05	3.3e-05	0.00012	0.00057	0.16	0.052	0.74
CENP-E	metaphase	fold change	1	1.57	0.85	1.37	1.16	1.32	0.95	0.93	1.35	1.09	1.35	1.09	1.2	0.93
	(N_A,m,inh=8, N_A,m,ctr=16)	95% C.I.	(0,86; 1,05)	(1,56; 1,98)	(0,70; 0,78)	(1,22; 1,52)	(1,07; 1,25)	(1,27; 1,46)	(0,99; 1,08)	(0,82; 0,88)	(1,23; 1,51)	(1,08; 1,16)	(1,30; 1,30)	(0,97; 1,25)	(1,14; 1,33)	(0,85; 1,02)
		p	0.92	0.012	0.23	0.0075	0.041	0.01	0.73	0.4	0.01	0.17	0.0015	0.39	0.041	0.54
	segregation	fold change	1.06	1.44	1.23	1.27	1.21	1	1.42	0.98	1.25	1.02	1.32	0.95	1.35	1.07
	(N_A,s,inh=18, N_A,s,ctr=11)	95% C.I.	(1,06; 1,10)	(1,14; 1,59)	(1,22; 1,32)	(1,21; 1,33)	(1,20; 1,23)	(0,86; 1,17)	(1,36; 1,51)	(0,79; 0,95)	(1,25; 1,42)	(0,99; 1,03)	(1,29; 1,41)	(0,97; 1,06)	(1,21; 1,33)	(0,92; 1,17)
		p	0.48	0.0031	0.077	0.026	0.025	0.68	5.5e-05	0.82	0.027	0.77	6.9e-06	0.84	0.0027	0.4
CHK1	metaphase	fold change	0.99	1.13	0.94	1.13	1.43	1.14	0.86	1.18	1.52	1.22	1.17	1.25	1.14	1.11
	(N_A,m,inh=18, N_A,m,ctr=5)	95% C.I.	(0,94; 1,12)	(1,02; 1,27)	(0,82; 1,07)	(0,94; 1,27)	(1,32; 1,44)	(0,96; 1,04)	(0,83; 0,89)	(1,11; 1,28)	(1,30; 1,50)	(1,14; 1,26)	(1,09; 1,30)	(0,90; 1,33)	(1,03; 1,21)	(0,89; 1,28)
		p	0.9	0.39	0.56	0.47	0.00097	0.35	0.12	0.25	0.0025	0.2	0.13	0.52	0.38	0.46
	segregation	fold change	1.14	0.79	0.94	1.02	1.34	0.98	0.88	1.1	1.6	1	1.19	0.81	0.98	1.21
	(N_A,s,inh=11, N_A,s,ctr=4)	95% C.I.	(1,12; 1,17)	(0,74; 0,86)	(0,86; 0,98)	(0,98; 1,03)	(1,28; 1,37)	(0,88; 1,13)	(0,76; 1,02)	(0,98; 1,06)	(1,47; 1,71)	(0,97; 1,00)	(1,16; 1,21)	(0,64; 0,87)	(0,96; 1,04)	(1,16; 1,57)
		p	0.36	0.092	0.49	0.99	0.0031	0.83	0.26	0.47	0.011	0.95	0.15	0.28	0.72	0.35
HSET	metaphase	fold change	1.09	1.66	0.81	0.99	1.32	1.23	1.16	1.01	1.4	1.13	1.24	1	1.32	1.13
	(N_A,m,inh=18, N_A,m,ctr=24)	95% C.I.	(1,05; 1,17)	(1,61; 1,71)	(0,81; 0,87)	(0,88; 0,97)	(1,29; 1,36)	(1,20; 1,28)	(1,09; 1,25)	(0,96; 0,97)	(1,14; 1,84)	(1,05; 1,17)	(1,25; 1,34)	(0,95; 1,08)	(1,25; 1,41)	(0,99; 1,27)
		p	0.11	3.3e-09	0.013	0.81	6.3e-08	3.3e-05	0.0055	0.86	0.0026	0.0012	3.3e-05	0.96	5.3e-05	0.18
	segregation	fold change	1.1	1.31	0.97	0.9	1.17	1.13	1.14	0.93	1.12	1.08	1.2	0.9	1.63	1.21
	(N_A,s,inh=6, N_A,s,ctr=10)	95% C.I.	(0,79; 1,03)	(1,33; 1,48)	(0,93; 1,01)	(0,74; 1,20)	(1,05; 1,18)	(1,10; 1,20)	(1,04; 1,23)	(0,98; 1,23)	(1,11; 1,35)	(1,13; 1,22)	(1,16; 1,36)	(0,63; 0,97)	(1,57; 1,93)	(1,06; 1,46)
		p	0.6	0.096	0.83	0.38	0.22	0.41	0.23	0.39	0.42	0.47	0.066	0.41	0.00018	0.42
Haspin	metaphase	fold change	1.08	2.28	0.8	1.76	2.05	1.72	0.93	1.35	1.74	1.43	1.79	1.79	1.22	0.69
	(N_A,m,inh=27, N_A,m,ctr=16)	95% C.I.	(1,10; 1,39)	(2,20; 2,33)	(0,74; 0,83)	(1,54; 1,85)	(1,83; 2,11)	(1,54; 1,79)	(0,90; 1,09)	(1,44; 1,52)	(1,71; 1,74)	(1,37; 1,46)	(1,79; 1,86)	(1,53; 1,85)	(1,10; 1,40)	(0,64; 0,81)
		p	0.31	1.1e-11	0.0095	2e-08	1.9e-14	8e-10	0.34	0.0021	1.8e-06	2.6e-09	4.8e-11	1.8e-08	0.01	1.7e-05
	segregation	fold change	1.07	1.83	0.87	1.66	1.87	1.39	1.35	1.19	1.75	1.56	1.54	1.31	1.14	0.87
	(N_A,s,inh=15, N_A,s,ctr=11)	95% C.I.	(1,00; 1,16)	(1,33; 1,79)	(0,78; 0,98)	(1,33; 1,85)	(1,82; 2,00)	(1,44; 1,52)	(0,96; 1,48)	(1,03; 1,39)	(1,57; 2,29)	(1,46; 1,57)	(1,33; 1,68)	(1,38; 1,53)	(1,02; 1,23)	(0,75; 0,80)
		p	0.46	4.1e-05	0.14	8.6e-05	2.6e-08	0.0065	0.029	0.26	0.00049	3.6e-06	0.002	0.058	0.25	0.28
KIF11	metaphase	fold change	0.99	1.84	0.79	1.04	1.21	1.02	0.91	1.01	2.01	1.08	1.19	1.1	1.02	1.06
	(N_A,m,inh=14, N_A,m,ctr=24)	95% C.I.	(1,00; 1,05)	(1,61; 2,04)	(0,70; 1,02)	(0,96; 1,11)	(1,14; 1,20)	(0,99; 1,01)	(0,91; 1,03)	(0,97; 1,08)	(1,86; 2,30)	(1,02; 1,15)	(1,07; 1,16)	(1,04; 1,20)	(1,00; 1,03)	(0,97; 1,02)
		p	0.98	2.9e-10	0.01	0.44	2.5e-05	0.67	0.11	0.9	2.1e-08	0.062	0.0018	0.61	0.76	0.34
	segregation	fold change	1.18	1.82	0.96	0.93	1.31	1.16	1.02	1.13	1.99	1.09	1.2	1.25	1.27	0.76
	(N_A,s,inh=17, N_A,s,ctr=10)	95% C.I.	(1,01; 1,26)	(1,76; 2,21)	(1,01; 1,12)	(0,86; 0,93)	(1,29; 1,51)	(1,02; 1,18)	(0,94; 1,03)	(1,01; 1,21)	(1,94; 2,19)	(0,98; 1,09)	(0,99; 1,18)	(1,07; 1,31)	(1,17; 1,35)	(0,72; 0,74)
		p	0.13	0.0006	0.56	0.49	0.0019	0.17	0.94	0.24	0.00017	0.18	0.061	0.21	0.011	0.23
MT (paclitaxel)	metaphase	fold change	0.79	0.81	0.91	1.03	0.92	0.95	1	0.8	0.95	0.97	0.92	1.06	0.84	1.14
	(N_A,m,inh=16, N_A,m,ctr=12)	95% C.I.	(0,79; 0,81)	(0,65; 0,78)	(0,92; 1,00)	(0,91; 1,31)	(0,87; 0,95)	(0,85; 1,08)	(0,95; 1,03)	(0,83; 0,90)	(0,83; 1,03)	(0,79; 1,29)	(0,97; 1,06)	(0,89; 1,56)	(0,77; 0,93)	(1,01; 1,40)
		p	0.015	0.31	0.27	0.53	0.2	0.69	0.99	0.014	0.83	0.83	0.26	0.7	0.06	0.37
	segregation	fold change	1.02	1.09	1.15	1.17	1.09	1.3	1.21	1.06	1.15	1.1	1.07	1.11	0.99	0.82
	(N_A,s,inh=11, N_A,s,ctr=8)	95% C.I.	(0,91; 1,12)	(0,90; 1,28)	(1,00; 1,18)	(1,17; 1,45)	(1,00; 1,23)	(1,29; 1,52)	(1,10; 1,27)	(0,91; 1,17)	(1,01; 1,10)	(1,04; 1,16)	(1,06; 1,24)	(0,88; 1,05)	(0,95; 1,02)	(0,81; 0,94)
		p	0.79	0.78	0.14	0.11	0.25	0.013	0.13	0.46	0.22	0.42	0.17	0.43	0.78	0.15
MT (vinblastine)	metaphase	fold change	1.02	1.22	0.83	1.06	1.08	0.94	0.96	1.02	0.87	0.99	1.19	0.99	0.95	0.77
	(N_A,m,inh=6, N_A,m,ctr=16)	95% C.I.	(1,04; 1,22)	(1,11; 1,19)	(0,82; 0,96)	(1,01; 1,10)	(1,07; 1,26)	(1,01; 1,10)	(0,87; 0,91)	(0,91; 1,17)	(0,76; 0,97)	(0,86; 1,00)	(1,14; 1,20)	(0,85; 1,20)	(0,84; 1,01)	(0,68; 0,84)
		p	0.73	0.042	0.21	0.43	0.29	0.56	0.86	0.89	0.21	0.72	0.014	0.84	0.71	0.065
	segregation	fold change	0.94	1.18	1.1	1.12	1.08	0.89	1.34	0.91	1.03	0.9	1.17	0.91	1.03	1.11
	(N_A,s,inh=8, N_A,s,ctr=11)	95% C.I.	(0,90; 1,03)	(1,06; 1,27)	(0,97; 1,34)	(0,94; 1,07)	(1,10; 1,29)	(0,75; 1,01)	(1,12; 1,19)	(0,81; 1,02)	(0,97; 1,10)	(0,91; 0,95)	(1,05; 1,18)	(0,93; 0,96)	(0,82; 1,02)	(1,01; 1,20)
		p	0.48	0.22	0.43	0.42	0.36	0.58	0.015	0.53	0.84	0.084	0.059	0.58	0.98	0.48
PKL1	metaphase	fold change	0.96	1.13	0.93	1.21	1.93	1.37	0.88	1.49	1.77	1.15	1.6	0.93	1.03	1.21
	(N_A,m,inh=12, N_A,m,ctr=5)	95% C.I.	(0,96; 1,06)	(0,97; 1,31)	(0,89; 0,95)	(1,09; 1,21)	(1,76; 2,14)	(1,26; 1,50)	(0,79; 1,00)	(1,41; 1,68)	(1,60; 1,75)	(1,06; 1,22)	(1,48; 1,71)	(0,83; 1,02)	(1,01; 1,08)	(1,20; 1,36)
		p	0.73	0.23	0.46	0.21	2.4e-06	0.04	0.17	0.0073	0.00095	0.12	5.8e-05	0.42	0.89	0.17
	segregation	fold change	1.13	0.92	0.79	1.14	1.85	1.28	0.92	1.54	1.83	0.93	1.48	0.83	0.9	1.15
	(N_A,s,inh=20, N_A,s,ctr=4)	95% C.I.	(1,15; 1,29)	(0,87; 0,94)	(0,72; 0,84)	(1,12; 1,25)	(1,72; 2,06)	(1,13; 1,29)	(0,96; 1,02)	(1,56; 1,81)	(1,67; 2,04)	(0,82; 1,06)	(1,34; 1,54)	(0,66; 1,10)	(0,86; 0,98)	(1,07; 1,12)
		p	0.37	0.46	0.022	0.45	0.00023	0.11	0.49	0.017	0.0057	0.46	0.0055	0.3	0.31	0.68
BIRC5	metaphase	fold change	0.98	1.15	0.97	1.03	1.13	1.02	0.82	0.87	1.41	1.08	1.14	1.15	1.01	1.17
	(N_A,m,inh=13, N_A,m,ctr=5)	95% C.I.	(0,87; 0,93)	(0,92; 1,19)	(0,90; 0,98)	(0,92; 1,11)	(1,09; 1,15)	(1,07; 1,16)	(0,78; 0,83)	(0,83; 0,89)	(1,32; 1,48)	(1,09; 1,19)	(1,13; 1,24)	(1,09; 1,24)	(0,99; 1,05)	(1,08; 1,16)
		p	0.87	0.68	0.74	0.83	0.028	0.83	0.004	0.037	0.0027	0.2	0.068	0.16	0.98	0.2
	segregation	fold change	1.1	0.92	0.86	0.98	1.08	0.99	0.76	0.92	1.46	0.93	1.06	0.87	0.95	1.15
	(N_A,s,inh=16, N_A,s,ctr=4)	95% C.I.	(0,97; 1,07)	(0,81; 0,96)	(0,80; 0,91)	(0,96; 1,08)	(1,01; 1,08)	(0,88; 1,12)	(0,65; 0,96)	(0,82; 0,99)	(1,44; 1,57)	(0,89; 1,05)	(1,01; 1,16)	(0,74; 1,18)	(0,93; 0,97)	(0,94; 1,24)
		p	0.37	0.48	0.04	0.72	0.29	0.88	0.02	0.35	0.013	0.5	0.36	0.44	0.48	0.73
Topoisomerase II	metaphase	fold change	0.75	0.85	1.18	1.4	1.9	1.72	1.49	1.61	1.2	1.57	1.2	1.64	1.2	1.14
	(N_A,m,inh=13, N_A,m,ctr=12)	95% C.I.	(0,54; 0,81)	(0,76; 1,04)	(1,10; 1,26)	(1,38; 1,44)	(1,77; 1,91)	(1,67; 2,04)	(1,42; 1,53)	(1,49; 1,90)	(1,07; 1,31)	(1,33; 1,50)	(1,22; 1,22)	(1,53; 1,73)	(1,08; 1,39)	(1,07; 1,54)
		p	0.0087	0.61	0.31	0.00096	2e-09	2.8e-05	3.9e-06	0.00054	0.16	0.00047	0.011	0.00019	0.17	0.41
	segregation	fold change	0.83	1.1	1.33	1.15	1.91	1.77	1.56	1.76	1.06	1.4	1.19	1.1	1.14	1.09
	(N_A,s,inh=17, N_A,s,ctr=8)	95% C.I.	(0,83; 0,85)	(0,95; 1,07)	(1,23; 1,32)	(1,09; 1,20)	(1,66; 1,87)	(1,82; 1,93)	(1,47; 1,53)	(1,61; 1,85)	(0,80; 1,25)	(1,39; 1,53)	(1,07; 1,19)	(0,94; 1,19)	(1,13; 1,26)	(0,91; 1,22)
		p	0.017	0.41	0.015	0.14	1.7e-08	4.7e-05	0.0045	4.4e-05	0.87	0.0027	0.018	0.53	0.56	0.61
MCF10CA, inhibitor vs. control
Inhibitor against			DAPI	γ-H2AX	γ-Tubulin	Aurora A	BUB1β	CDC20	CENP-A	CENP-E	HMGB1	INCENP	LC3A	BIRC5	β-Tubulin	V_cell
Aurora A	metaphase	fold change	1.18	1.09	1.13	1.14	1.68	1.5	1.34	1.84	1.23	1.57	1.38	1.29	1.45	0.93
	(N_C,m,inh=11, N_C,m,ctr=15)	95% C.I.	(1,10; 1,24)	(0,89; 1,20)	(1,12; 1,22)	(1,08; 1,20)	(1,67; 1,80)	(1,33; 1,71)	(1,29; 1,32)	(1,88; 2,31)	(1,11; 1,27)	(1,49; 1,64)	(1,34; 1,41)	(1,02; 1,50)	(1,38; 1,71)	(0,85; 0,88)
		p	0.01	0.61	0.17	0.023	2.3e-10	0.0001	0.00025	1.5e-08	0.0018	6.3e-06	8.8e-07	0.018	0.00039	0.92
	segregation	fold change	1.12	1.16	1.39	1.19	1.89	1.73	1.3	2.05	0.92	1.65	1.17	1.37	1.73	0.78
	(N_C,s,inh=20, N_C,s,ctr=13)	95% C.I.	(0,92; 1,23)	(0,83; 1,29)	(1,33; 1,63)	(1,11; 1,38)	(1,62; 1,98)	(1,55; 1,94)	(1,20; 1,47)	(1,73; 2,10)	(0,80; 1,08)	(1,53; 1,67)	(1,09; 1,18)	(1,26; 1,39)	(1,60; 1,74)	(0,81; 0,89)
		p	0.22	0.3	0.0023	0.06	9.6e-10	6.9e-07	0.001	6.5e-06	0.54	3.1e-06	0.01	0.0043	1.5e-05	0.012
Aurora B	metaphase	fold change	1.06	0.61	0.87	1.73	2.27	1.56	1.26	1.89	2.13	1.26	1.37	1.34	1.06	0.88
	(N_C,m,inh=7, N_C,m,ctr=14)	95% C.I.	(1,01; 1,10)	(0,42; 0,67)	(0,83; 1,03)	(1,65; 1,80)	(2,16; 2,29)	(1,40; 1,53)	(1,22; 1,36)	(1,85; 1,94)	(2,11; 2,27)	(1,17; 1,36)	(1,32; 1,38)	(1,10; 1,31)	(1,01; 1,09)	(0,80; 0,86)
		p	0.44	0.059	0.33	1.7e-09	5.1e-14	1e-06	0.031	1e-09	5.4e-10	9.3e-05	2.3e-07	0.022	0.35	0.21
	segregation	fold change	1	0.9	0.88	1.72	2.21	1.66	1.26	1.72	2.08	1.25	1.39	1.14	1.07	0.95
	(N_C,s,inh=18, N_C,s,ctr=19)	95% C.I.	(0,97; 1,00)	(0,84; 0,92)	(0,80; 1,02)	(1,51; 1,96)	(2,34; 2,41)	(1,56; 1,78)	(1,14; 1,40)	(1,70; 1,83)	(1,89; 2,12)	(1,26; 1,31)	(1,33; 1,51)	(1,02; 1,11)	(0,94; 1,26)	(0,83; 1,07)
		p	0.96	0.59	0.23	2.9e-08	1.7e-13	2.1e-07	0.0031	7.3e-07	8.2e-12	0.00017	8.1e-05	0.17	0.36	0.57
CENP-E	metaphase	fold change	1	1.29	0.86	1.59	1.17	1.26	0.96	0.97	1.34	0.88	1.32	0.82	1.15	0.87
	(N_C,m,inh=9, N_C,m,ctr=14)	95% C.I.	(0,92; 0,99)	(1,20; 1,36)	(0,80; 0,96)	(1,58; 1,63)	(1,21; 1,23)	(1,23; 1,29)	(0,87; 1,06)	(0,88; 1,04)	(1,19; 1,40)	(0,87; 0,93)	(1,28; 1,51)	(0,75; 0,86)	(1,16; 1,26)	(0,76; 0,90)
		p	0.85	0.23	0.17	6.3e-07	0.0082	0.011	0.58	0.66	0.00045	0.02	0.0013	0.086	0.097	0.2
	segregation	fold change	0.88	1.11	0.98	1.46	1.16	1.33	0.96	0.77	1.22	1.05	1.31	0.9	1.23	1.1
	(N_C,s,inh=13, N_C,s,ctr=13)	95% C.I.	(0,81; 0,87)	(1,02; 1,30)	(0,92; 1,08)	(1,43; 1,47)	(1,04; 1,10)	(1,26; 1,43)	(1,01; 1,10)	(0,64; 0,72)	(1,12; 1,29)	(0,94; 1,11)	(1,22; 1,34)	(0,82; 0,94)	(1,05; 1,42)	(1,11; 1,35)
		p	0.22	0.48	0.97	1.1e-06	0.017	0.0022	0.7	0.009	0.0068	0.69	0.0015	0.19	0.037	0.34
CHK1	metaphase	fold change	1.22	1.77	0.83	1.21	1.2	1.1	1.02	0.88	1.39	1.14	1.24	1.09	0.91	0.69
	(N_C,m,inh=16, N_C,m,ctr=14)	95% C.I.	(1,03; 1,35)	(1,57; 2,82)	(0,77; 0,83)	(1,02; 1,24)	(1,13; 1,17)	(1,06; 1,08)	(0,99; 1,03)	(0,83; 0,93)	(1,31; 1,47)	(1,04; 1,09)	(1,18; 1,24)	(1,13; 1,30)	(0,90; 0,98)	(0,60; 0,66)
		p	0.3	0.0037	0.023	0.027	8.1e-05	0.24	0.98	0.052	0.00059	0.097	0.005	0.23	0.19	0.025
	segregation	fold change	1.03	1.19	0.9	1.06	1.17	1.21	0.88	0.87	1.3	0.85	1.19	0.91	0.91	0.99
	(N_C,s,inh=14, N_C,s,ctr=13)	95% C.I.	(0,91; 1,16)	(1,01; 1,21)	(0,76; 0,99)	(0,90; 1,07)	(1,01; 1,18)	(1,14; 1,23)	(0,74; 0,96)	(0,67; 1,01)	(1,33; 1,49)	(0,74; 0,92)	(1,19; 1,24)	(0,92; 1,04)	(0,93; 1,04)	(0,87; 0,90)
		p	0.74	0.24	0.27	0.74	0.089	0.013	0.11	0.12	0.00063	0.15	0.0012	0.34	0.21	0.95
HSET	metaphase	fold change	1	0.75	1.05	1.17	1.41	1.25	1.44	1.27	1.04	1.25	1.01	0.99	1.51	0.93
	(N_C,m,inh=7, N_C,m,ctr=14)	95% C.I.	(0,83; 1,10)	(0,80; 0,91)	(0,99; 1,07)	(1,16; 1,32)	(1,18; 1,36)	(1,15; 1,37)	(1,23; 1,58)	(1,12; 1,21)	(0,99; 1,13)	(1,15; 1,26)	(0,97; 1,12)	(0,81; 1,00)	(1,29; 1,58)	(0,78; 1,07)
		p	0.58	0.24	0.69	0.017	3e-06	0.028	0.013	0.0096	0.98	0.00011	0.88	0.96	0.001	0.38
	segregation	fold change	0.74	1.24	1.15	1.08	1.31	1.37	1.26	1.18	0.85	1.18	1.21	1.04	1.52	1.22
	(N_C,s,inh=18, N_C,s,ctr=19)	95% C.I.	(0,66; 0,82)	(1,14; 1,50)	(1,09; 1,17)	(1,00; 1,14)	(1,23; 1,44)	(1,37; 1,53)	(1,20; 1,35)	(1,19; 1,31)	(0,74; 0,81)	(1,13; 1,27)	(0,95; 1,61)	(1,04; 1,12)	(1,48; 1,71)	(1,26; 1,36)
		p	0.00096	0.94	0.14	0.31	0.00029	0.00086	0.025	0.2	0.033	0.0097	0.96	1	8.9e-06	0.2
Haspin	metaphase	fold change	1.41	1.49	1.07	1.7	2.29	1.78	1.19	1.74	2.16	1.28	2.09	1.43	1.41	0.82
	(N_C,m,inh=16, N_C,m,ctr=14)	95% C.I.	(1,38; 1,57)	(1,53; 2,48)	(1,10; 1,17)	(1,51; 1,84)	(2,19; 2,36)	(1,53; 1,82)	(1,17; 1,21)	(1,68; 1,78)	(1,91; 2,34)	(1,19; 1,33)	(1,92; 2,17)	(1,18; 1,39)	(1,49; 1,61)	(0,72; 0,92)
		p	0.00018	0.076	0.45	3.9e-07	6.1e-11	5.2e-09	0.033	3.7e-05	2.7e-10	0.00099	3.5e-13	0.011	1.6e-06	0.054
	segregation	fold change	1.25	0.91	1.07	1.4	2.14	2.14	1.02	1.57	2.07	1.38	1.89	0.97	1.44	1.01
	(N_C,s,inh=16, N_C,s,ctr=13)	95% C.I.	(1,14; 1,38)	(0,91; 1,18)	(0,94; 1,19)	(1,12; 1,35)	(1,93; 2,31)	(2,40; 2,56)	(0,87; 1,26)	(1,64; 2,06)	(2,00; 2,19)	(1,30; 1,32)	(2,02; 2,10)	(0,90; 0,98)	(1,17; 1,67)	(0,93; 1,14)
		p	0.053	0.39	0.56	0.0086	9.3e-10	1.1e-07	0.96	0.0088	3e-06	7.7e-05	1.4e-08	0.53	0.0018	0.89
KIF11	metaphase	fold change	0.96	1	0.98	1.06	1.06	1.23	1.03	0.94	0.86	1.08	1	0.89	1.32	0.78
	(N_C,m,inh=13, N_C,m,ctr=14)	95% C.I.	(0,89; 1,16)	(0,53; 1,11)	(0,89; 0,90)	(0,84; 1,11)	(0,92; 1,08)	(1,22; 1,27)	(0,99; 1,28)	(0,89; 0,92)	(0,87; 0,94)	(0,99; 1,14)	(0,99; 1,04)	(0,70; 0,98)	(1,43; 1,47)	(0,68; 0,85)
		p	0.55	0.57	0.9	0.49	0.42	0.017	0.87	0.24	0.05	0.21	0.78	0.25	0.017	0.0077
	segregation	fold change	0.98	1.38	0.9	1.02	0.98	1.2	1.05	0.83	0.95	1.05	1.03	0.95	1.14	0.97
	(N_C,s,inh=24, N_C,s,ctr=19)	95% C.I.	(0,89; 0,99)	(1,15; 1,91)	(0,77; 0,91)	(1,00; 1,13)	(0,95; 0,99)	(1,20; 1,33)	(1,00; 1,17)	(0,71; 0,85)	(0,90; 0,98)	(0,96; 1,15)	(0,98; 1,07)	(0,87; 1,10)	(1,08; 1,22)	(0,87; 0,99)
		p	0.78	0.038	0.29	0.9	0.74	0.022	0.51	0.017	0.34	0.32	0.66	0.51	0.077	0.85
MT (paclitaxel)	metaphase	fold change	1.16	0.93	1.12	0.98	1.1	1.31	1.17	1.35	0.89	1.35	1.18	1.1	1.25	0.93
	(N_C,m,inh=12, N_C,m,ctr=15)	95% C.I.	(1,08; 1,30)	(0,76; 1,10)	(1,05; 1,12)	(0,93; 0,99)	(1,05; 1,21)	(1,25; 1,64)	(1,07; 1,21)	(1,42; 1,56)	(0,87; 0,99)	(1,12; 1,40)	(1,11; 1,25)	(0,90; 1,20)	(1,07; 1,39)	(0,81; 0,99)
		p	0.046	0.78	0.14	0.6	0.062	0.011	0.0058	0.0035	0.077	0.00077	0.02	0.79	0.047	0.64
	segregation	fold change	1.16	1.29	1.03	1.01	1.15	1.37	1.1	1.31	0.89	1.35	1.16	1.09	1.23	0.94
	(N_C,s,inh=13, N_C,s,ctr=13)	95% C.I.	(1,09; 1,21)	(1,11; 1,51)	(1,00; 1,07)	(0,86; 1,06)	(1,10; 1,24)	(1,34; 1,45)	(0,91; 1,12)	(1,16; 1,41)	(0,71; 1,21)	(1,25; 1,49)	(1,14; 1,15)	(0,99; 1,10)	(1,03; 1,31)	(0,76; 0,97)
		p	0.11	0.046	0.95	0.87	0.032	0.00089	0.17	0.0092	0.32	0.0004	0.071	0.32	0.13	0.58
MT (vinblastine)	metaphase	fold change	0.81	1.22	1.03	1.23	1.06	1.13	0.98	1.01	1.04	0.96	1.14	0.84	1.09	1.18
	(N_C,m,inh=9, N_C,m,ctr=14)	95% C.I.	(0,72; 0,95)	(0,91; 1,75)	(1,00; 1,14)	(1,00; 1,29)	(1,06; 1,10)	(1,04; 1,23)	(0,94; 1,13)	(0,88; 0,98)	(0,93; 1,04)	(0,93; 1,04)	(1,04; 1,17)	(0,84; 0,91)	(1,04; 1,14)	(1,04; 1,14)
		p	0.0088	0.93	0.72	0.051	0.33	0.21	0.78	0.88	0.6	0.5	0.024	0.14	0.21	0.088
	segregation	fold change	1	0.79	1.03	1.05	0.99	1.02	0.92	0.66	1.13	1.23	1.18	0.9	1.15	1.15
	(N_C,s,inh=7, N_C,s,ctr=13)	95% C.I.	(0,95; 1,05)	(0,63; 0,69)	(0,86; 1,10)	(1,09; 1,14)	(0,93; 1,05)	(1,00; 1,06)	(0,88; 1,00)	(0,56; 0,62)	(1,17; 1,23)	(1,21; 1,31)	(1,07; 1,25)	(0,88; 1,20)	(0,96; 1,22)	(1,08; 1,31)
		p	0.93	0.21	0.59	0.54	0.88	0.86	0.51	0.0018	0.19	0.045	0.089	0.26	0.17	0.29
PKL1	metaphase	fold change	1.07	1.44	1.08	1.55	2.35	1.47	1.3	1.87	1.65	1.04	2.14	0.88	0.81	0.69
	(N_C,m,inh=13, N_C,m,ctr=14)	95% C.I.	(0,98; 1,09)	(1,28; 1,71)	(0,98; 1,15)	(1,49; 1,71)	(2,21; 2,56)	(1,41; 1,57)	(1,24; 1,28)	(1,86; 2,01)	(1,52; 1,68)	(0,99; 1,00)	(2,00; 2,23)	(0,76; 0,81)	(0,75; 0,84)	(0,65; 0,77)
		p	0.38	0.021	0.56	7.1e-07	3.2e-15	2.2e-06	0.003	1.1e-08	7.8e-06	0.55	1.7e-12	0.18	0.0093	0.016
	segregation	fold change	0.89	1.5	0.76	1.54	2.25	1.64	1.23	1.81	1.73	0.85	2.22	0.76	0.64	1.15
	(N_C,s,inh=7, N_C,s,ctr=13)	95% C.I.	(0,83; 1,03)	(1,66; 1,82)	(0,60; 0,72)	(1,42; 1,96)	(1,82; 2,71)	(1,32; 2,14)	(0,93; 1,49)	(1,50; 1,77)	(1,74; 1,97)	(0,85; 0,92)	(2,21; 2,89)	(0,61; 0,89)	(0,49; 0,61)	(0,97; 1,33)
		p	0.26	0.053	0.022	0.021	0.00037	0.00093	0.17	0.054	0.00035	0.25	2.9e-06	0.036	0.00031	0.17
BIRC5	metaphase	fold change	1.17	1.41	1.25	1.07	1.07	1.08	1.32	1.06	1.12	1.05	1.1	0.98	1.29	0.72
	(N_C,m,inh=12, N_C,m,ctr=14)	95% C.I.	(0,95; 1,31)	(1,17; 1,61)	(1,17; 1,30)	(1,06; 1,21)	(0,94; 1,10)	(0,99; 1,14)	(1,07; 1,35)	(0,94; 1,07)	(1,03; 1,17)	(1,01; 1,08)	(1,11; 1,17)	(0,98; 1,19)	(1,26; 1,33)	(0,70; 0,90)
		p	0.2	0.43	0.057	0.53	0.67	0.63	0.0029	0.99	0.085	0.52	0.076	0.8	0.029	0.048
	segregation	fold change	1.12	1.21	1.03	0.96	1.16	1.14	1.04	1.14	1.05	0.95	1.09	0.88	1.06	0.99
	(N_C,s,inh=14, N_C,s,ctr=13)	95% C.I.	(0,88; 1,30)	(0,68; 1,37)	(0,93; 1,37)	(0,67; 0,91)	(1,08; 1,31)	(0,99; 1,17)	(0,94; 1,11)	(1,09; 1,27)	(0,94; 0,98)	(0,85; 1,15)	(1,07; 1,19)	(0,75; 0,92)	(1,03; 1,20)	(0,95; 1,03)
		p	0.4	0.34	0.81	0.52	0.085	0.58	0.78	0.38	0.79	0.75	0.45	0.2	0.98	0.96
Topoisomerase II	metaphase	fold change	0.66	0.69	0.95	1.43	2.5	1.26	1.21	2.27	1.34	1.21	1.68	1.23	0.88	1.01
	(N_C,m,inh=9, N_C,m,ctr=15)	95% C.I.	(0,56; 0,71)	(0,59; 0,62)	(0,85; 1,01)	(1,43; 1,54)	(2,19; 2,42)	(1,08; 1,24)	(1,13; 1,18)	(2,14; 2,52)	(1,23; 1,33)	(1,16; 1,32)	(1,56; 1,75)	(1,26; 1,46)	(0,71; 0,93)	(0,90; 1,14)
		p	0.0005	0.12	0.32	0.0048	3.6e-12	0.027	0.013	5e-10	0.0047	0.031	2.2e-06	0.095	0.23	0.59
	segregation	fold change	0.81	0.87	0.9	1.56	3.01	1.51	1.17	2.07	1.44	1.98	1.7	1.24	1.18	1.45
	(N_C,s,inh=3, N_C,s,ctr=13)	95% C.I.	(0,66; 0,82)	(0,82; 0,93)	(0,89; 1,02)	(1,49; 1,72)	(2,82; 3,22)	(1,20; 1,70)	(1,14; 1,21)	(2,11; 2,55)	(1,19; 2,14)	(1,63; 2,17)	(1,46; 1,87)	(1,19; 1,32)	(0,95; 1,52)	(1,28; 1,43)
		p	0.22	0.83	0.47	0.0017	6e-07	0.0047	0.34	0.00092	0.085	6.8e-05	0.00021	0.17	0.28	0.032

## Sheet: Eccentricity_changes
Dataset EV1 (data shown in Fig 3A, 3B and Fig EV3)
Fold changes, changes in eccentricity and orientation shown in Fig. 3A, 3B and EV3 Fig. 3, 95% confidence intervals and p-values.
Significant results were marked in red font (p<0.05/52≈0.000962 after Bonferroni correction for multiple testing).
(N_A,m, number of MCF10A cells in meta phase; N_A,s, number of MCF10A cells in segregation phase; N_CA,m, number of MCF10CA cells in meta phase; N_CA,s, number of MCF10CA cells in segretation phase)
MCF10CA vs. MCF10A			DAPI	γ-H2AX	γ-Tubulin	Aurora A	BUB1β	CDC20	CENP-A	CENP-E	HMGB1	INCENP	LC3A	BIRC5	β-Tubulin
	metaphase	eccentricity change	0.02	-0.47	-0.12	-0.15	-0.11	-0.16	0.04	-0.16	-0.03	-0.24	-0.04	-0.25	-0.28
	(N_CA,m=57, N_A,m=57)	95% C.I.	(0,01; 0,04)	(-0,44; -0,41)	(-0,14; -0,08)	(-0,23; -0,15)	(-0,17; 0,01)	(-0,20; -0,13)	(0,02; 0,05)	(-0,20; -0,16)	(-0,07; -0,04)	(-0,23; -0,21)	(-0,05; -0,00)	(-0,41; -0,25)	(-0,30; -0,22)
		p	0.68	4.6e-14	0.0026	0.052	0.017	0.00092	0.27	0.0024	0.3	0.00092	0.17	3.9e-06	5.8e-07
	segregation	eccentricity change	0.03	-0.06	0.04	0.03	0.09	0.12	0.12	0.17	-0.02	-0.27	0.12	-0.12	-0.13
	(N_CA,s=58, N_A,s=33)	95% C.I.	(0,01; 0,02)	(-0,09; -0,02)	(-0,02; 0,06)	(0,00; 0,05)	(0,07; 0,12)	(0,09; 0,11)	(0,16; 0,30)	(0,06; 0,35)	(-0,04; -0,01)	(-0,48; -0,17)	(0,13; 0,15)	(-0,27; 0,14)	(-0,16; -0,02)
		p	0.62	0.41	0.31	0.59	0.0028	0.00067	0.038	0.066	0.71	0.04	0.0009	0.25	0.12
Segregation vs. metaphase
			DAPI	γ-H2AX	γ-Tubulin	Aurora A	BUB1β	CDC20	CENP-A	CENP-E	HMGB1	INCENP	LC3A	BIRC5	β-Tubulin
	MCF10A	eccentricity change	1.18	0.44	-0.26	-0.19	-0.1	-0.18	-0.67	-0.24	-0.34	-0.53	-0.26	-0.78	0.08
	(N_A,s=33, N_A,m,=57)	95% C.I.	(1,02; 1,23)	(0,32; 0,55)	(-0,28; -0,22)	(-0,28; -0,03)	(-0,12; -0,08)	(-0,22; -0,17)	(-0,72; -0,57)	(-0,28; -0,19)	(-0,37; -0,29)	(-0,68; -0,59)	(-0,31; -0,30)	(-0,97; -0,76)	(0,06; 0,30)
		p	6.2e-30	5.6e-08	4.2e-08	0.026	0.05	0.0022	3e-19	0.0011	4.2e-13	8.8e-07	1.1e-09	2.7e-15	0.32
	MCF10CA	eccentricity change	1.2	0.85	-0.11	-0.01	0.1	0.11	-0.59	0.09	-0.33	-0.55	-0.1	-0.65	0.24
	(N_CA,s=58, N_CA,m=57)	95% C.I.	(1,11; 1,23)	(0,79; 0,87)	(-0,12; -0,07)	(-0,09; -0,00)	(0,07; 0,15)	(0,08; 0,13)	(-0,65; -0,52)	(0,06; 0,16)	(-0,37; -0,33)	(-0,70; -0,58)	(-0,11; -0,03)	(-0,64; -0,62)	(0,27; 0,30)
		p	3e-43	8.1e-31	0.0044	0.96	0.003	0.0014	5e-26	0.3	3.5e-17	9.7e-10	0.00011	2.9e-22	2.8e-05
MCF10A, inhibitor vs. control
Inhibitor against			DAPI	γ-H2AX	γ-Tubulin	Aurora A	BUB1β	CDC20	CENP-A	CENP-E	HMGB1	INCENP	LC3A	BIRC5	β-Tubulin
Aurora A	metaphase	eccentricity change	-0.14	-0.05	-0.05	-0.07	0	0.02	-0.06	0.06	-0.11	-0.04	-0.11	-0.02	-0.2
	(N_A,m,inh=17, N_A,m,ctr=12)	95% C.I.	(-0,27; -0,14)	(-0,33; 0,29)	(-0,13; 0,03)	(-0,19; 0,02)	(-0,07; 0,03)	(-0,03; 0,20)	(-0,12; -0,00)	(-0,04; 0,43)	(-0,40; -0,07)	(-0,15; 0,01)	(-0,18; 0,02)	(-0,06; 0,18)	(-0,40; -0,09)
		p	0.079	0.63	0.59	0.79	0.99	0.91	0.59	0.7	0.32	0.64	0.19	0.74	0.23
	segregation	eccentricity change	-0.17	-0.13	-0.15	0.02	-0.12	-0.1	-0.1	-0.38	-0.1	-0.22	-0.17	-0.09	-0.49
	(N_A,s,inh=10, N_A,s,ctr=8)	95% C.I.	(-0,40; -0,19)	(-0,30; 0,21)	(-0,22; -0,07)	(-0,07; 0,17)	(-0,18; -0,04)	(-0,19; 0,07)	(-0,28; -0,09)	(-0,59; -0,26)	(-0,16; -0,02)	(-0,32; 0,09)	(-0,08; -0,00)	(-0,25; 0,06)	(-0,68; -0,48)
		p	0.3	0.53	0.14	0.89	0.12	0.28	0.5	0.016	0.29	0.5	0.13	0.71	0.0022
Aurora B	metaphase	eccentricity change	0.03	0.12	-0.01	-0.2	-0.02	-0.12	-0.09	0.02	-0.12	-0.46	-0.15	-0.19	-0.08
	(N_A,m,inh=17, N_A,m,ctr=24)	95% C.I.	(0,01; 0,11)	(0,01; 0,20)	(-0,06; 0,03)	(-0,29; -0,01)	(-0,06; 0,06)	(-0,16; 0,00)	(-0,16; 0,05)	(-0,02; 0,10)	(-0,16; -0,10)	(-0,56; -0,41)	(-0,21; -0,13)	(-0,28; -0,19)	(-0,08; -0,02)
		p	0.53	0.17	0.8	0.078	0.65	0.087	0.21	0.7	0.033	3.4e-07	0.0043	0.025	0.24
	segregation	eccentricity change	0.53	0.13	0.06	-0.25	0	0.06	-0.37	0.06	0.13	-0.42	0.11	-0.19	0.07
	(N_A,s,inh=11, N_A,s,ctr=10)	95% C.I.	(0,58; 0,80)	(-0,05; 0,16)	(0,01; 0,16)	(-0,37; -0,08)	(-0,21; 0,00)	(-0,05; 0,07)	(-0,38; -0,26)	(-0,16; 0,01)	(0,07; 0,23)	(-0,95; -0,36)	(0,06; 0,22)	(-0,53; -0,04)	(-0,06; 0,36)
		p	0.0034	0.24	0.53	0.02	0.96	0.5	0.013	0.66	0.27	0.072	0.27	0.3	0.59
CENP-E	metaphase	eccentricity change	-0.06	-0.34	0.03	0.08	0.06	0.11	0	0.08	0.1	-0.08	-0.01	0.18	0.02
	(N_A,m,inh=8, N_A,m,ctr=16)	95% C.I.	(-0,22; 0,03)	(-0,36; -0,14)	(-0,02; 0,09)	(-0,08; 0,30)	(0,07; 0,18)	(0,09; 0,13)	(-0,06; 0,02)	(-0,07; 0,19)	(-0,01; 0,06)	(-0,12; -0,01)	(-0,14; 0,02)	(-0,05; 0,34)	(-0,06; 0,04)
		p	0.6	0.013	0.73	0.65	0.64	0.24	0.97	0.47	0.082	0.3	0.88	0.19	0.76
	segregation	eccentricity change	0.16	0.03	0.07	-0.04	0.01	-0.05	-0.06	0.19	0.02	-0.18	0.08	-0.07	0.09
	(N_A,s,inh=18, N_A,s,ctr=11)	95% C.I.	(0,00; 0,12)	(-0,01; 0,06)	(0,03; 0,13)	(-0,08; 0,07)	(-0,05; 0,00)	(-0,15; -0,06)	(-0,08; -0,03)	(-0,00; 0,22)	(-0,05; 0,09)	(-0,05; 0,02)	(0,04; 0,13)	(-0,14; 0,30)	(-0,05; 0,09)
		p	0.14	0.68	0.24	0.67	0.81	0.57	0.45	0.12	0.78	0.4	0.12	0.72	0.49
CHK1	metaphase	eccentricity change	0.13	0.09	0.01	-0.2	-0.03	-0.11	-0.19	-0.03	-0.05	-0.02	-0.11	0.13	0
	(N_A,m,inh=18, N_A,m,ctr=5)	95% C.I.	(0,11; 0,22)	(0,12; 0,34)	(-0,04; -0,01)	(-0,44; -0,30)	(-0,06; 0,00)	(-0,24; -0,01)	(-0,20; -0,14)	(-0,12; -0,03)	(-0,04; -0,01)	(-0,24; 0,01)	(-0,13; -0,11)	(0,16; 0,45)	(-0,08; 0,14)
		p	0.36	0.53	0.98	0.39	0.78	0.26	0.017	0.72	0.52	0.81	0.098	0.48	0.94
	segregation	eccentricity change	-0.02	0.1	-0.05	-0.3	-0.09	-0.01	-0.09	0.09	0	-0.54	0	-0.41	-0.24
	(N_A,s,inh=11, N_A,s,ctr=4)	95% C.I.	(-0,19; 0,18)	(-0,14; -0,11)	(-0,03; 0,04)	(-0,31; -0,15)	(-0,21; -0,06)	(0,01; 0,05)	(-0,28; 0,14)	(-0,06; 0,20)	(-0,18; 0,07)	(-0,21; -0,16)	(-0,10; -0,00)	(-0,83; -0,57)	(-0,37; -0,15)
		p	0.92	0.45	0.61	0.045	0.33	0.89	0.64	0.65	1	0.15	0.99	0.18	0.22
HSET	metaphase	eccentricity change	0.03	-0.08	0	-0.14	-0.03	-0.15	-0.03	-0.04	0.01	-0.31	-0.08	-0.19	-0.02
	(N_A,m,inh=18, N_A,m,ctr=24)	95% C.I.	(0,02; 0,10)	(-0,10; -0,05)	(-0,02; 0,03)	(-0,26; -0,13)	(-0,05; -0,00)	(-0,18; -0,13)	(-0,09; 0,01)	(-0,04; -0,03)	(-0,01; 0,02)	(-0,38; -0,30)	(-0,13; -0,09)	(-0,23; -0,15)	(-0,02; 0,02)
		p	0.55	0.36	0.91	0.11	0.51	0.0068	0.59	0.5	0.83	1.6e-05	0.069	0.033	0.68
	segregation	eccentricity change	0.31	0.15	0.07	-0.37	0.02	0.03	-0.34	-0.03	-0.04	-0.27	-0.12	-0.31	-0.16
	(N_A,s,inh=6, N_A,s,ctr=10)	95% C.I.	(0,18; 0,48)	(0,01; 0,21)	(-0,12; 0,14)	(-0,44; -0,27)	(0,02; 0,11)	(-0,08; 0,17)	(-0,49; -0,09)	(-0,29; 0,36)	(-0,17; 0,01)	(-0,66; -0,26)	(-0,34; -0,12)	(-0,49; 0,09)	(-0,10; 0,00)
		p	0.21	0.31	0.48	0.011	0.82	0.76	0.066	0.81	0.79	0.34	0.39	0.18	0.34
Haspin	metaphase	eccentricity change	-0.16	-0.45	0.08	0.25	0.2	0.22	0.08	0.12	0.12	-0.32	0.03	-0.17	0.09
	(N_A,m,inh=27, N_A,m,ctr=16)	95% C.I.	(-0,17; -0,11)	(-0,45; -0,39)	(0,04; 0,10)	(0,10; 0,30)	(0,18; 0,21)	(0,13; 0,22)	(0,02; 0,08)	(0,00; 0,15)	(0,12; 0,17)	(-0,34; -0,23)	(-0,01; 0,08)	(-0,18; -0,12)	(0,01; 0,16)
		p	0.046	5.6e-07	0.15	0.0013	0.0061	0.0027	0.19	0.085	0.013	5.4e-06	0.42	0.077	0.21
	segregation	eccentricity change	0.09	-0.01	0.16	-0.09	0.09	0	-0.06	0.29	0.15	-0.02	0.21	0.26	0.13
	(N_A,s,inh=15, N_A,s,ctr=11)	95% C.I.	(0,01; 0,25)	(0,06; 0,14)	(0,04; 0,19)	(-0,25; -0,01)	(-0,03; 0,11)	(-0,00; 0,10)	(-0,26; 0,01)	(0,15; 0,25)	(0,15; 0,33)	(-0,20; 0,24)	(0,12; 0,17)	(0,19; 0,42)	(0,12; 0,26)
		p	0.53	0.87	0.25	0.44	0.073	0.94	0.59	0.041	0.045	0.97	0.12	0.11	0.34
KIF11	metaphase	eccentricity change	0.1	-0.06	-0.07	-0.24	-0.09	-0.23	-0.15	0.03	-0.12	-0.21	-0.17	-0.28	0.02
	(N_A,m,inh=14, N_A,m,ctr=24)	95% C.I.	(-0,03; 0,16)	(-0,13; -0,03)	(-0,13; -0,09)	(-0,25; -0,17)	(-0,17; -0,13)	(-0,30; -0,20)	(-0,23; -0,13)	(-0,13; 0,04)	(-0,17; -0,09)	(-0,27; -0,16)	(-0,30; -0,17)	(-0,27; -0,20)	(-0,02; 0,08)
		p	0.2	0.56	0.25	0.014	0.061	0.00058	0.027	0.64	0.0048	0.0048	0.0024	0.0019	0.76
	segregation	eccentricity change	0.35	0	0.05	-0.1	-0.02	0.03	-0.15	0.02	0.07	-0.15	0	-0.1	0.04
	(N_A,s,inh=17, N_A,s,ctr=10)	95% C.I.	(0,29; 0,42)	(-0,08; 0,19)	(-0,02; 0,11)	(-0,18; 0,01)	(-0,12; 0,06)	(-0,06; 0,13)	(-0,15; -0,05)	(-0,03; 0,07)	(0,01; 0,21)	(-0,20; -0,05)	(-0,10; 0,10)	(-0,24; -0,00)	(-0,04; 0,27)
		p	0.018	0.98	0.57	0.34	0.77	0.72	0.27	0.86	0.44	0.46	1	0.6	0.72
MT (paclitaxel)	metaphase	eccentricity change	-0.11	-0.11	0.02	0.04	0.02	0.01	-0.11	0.1	-0.07	0.05	-0.06	0.06	0.13
	(N_A,m,inh=16, N_A,m,ctr=12)	95% C.I.	(-0,18; -0,11)	(-0,40; -0,08)	(-0,13; 0,14)	(-0,28; 0,50)	(-0,09; 0,05)	(-0,07; 0,06)	(-0,23; -0,09)	(-0,17; 0,09)	(-0,11; 0,04)	(-0,03; 0,10)	(-0,04; 0,01)	(-0,03; 0,18)	(0,16; 0,19)
		p	0.1	0.36	0.82	0.72	0.83	0.9	0.28	0.3	0.37	0.59	0.35	0.65	0.36
	segregation	eccentricity change	0.04	0	-0.04	0.15	-0.05	-0.01	-0.03	-0.35	0	0.03	-0.08	-0.01	-0.27
	(N_A,s,inh=11, N_A,s,ctr=8)	95% C.I.	(-0,00; 0,01)	(-0,01; 0,06)	(-0,09; 0,01)	(0,04; 0,19)	(-0,06; 0,05)	(-0,00; 0,06)	(-0,07; 0,22)	(-0,27; -0,18)	(-0,03; 0,11)	(-0,04; 0,21)	(-0,14; 0,06)	(-0,36; 0,13)	(-0,36; -0,15)
		p	0.89	0.99	0.53	0.21	0.49	0.93	0.79	0.0051	0.97	0.75	0.48	0.95	0.0072
MT (vinblastine)	metaphase	eccentricity change	-0.03	-0.33	-0.04	-0.22	-0.01	0.07	0.17	-0.05	0.08	-0.15	0.02	-0.32	0
	(N_A,m,inh=6, N_A,m,ctr=16)	95% C.I.	(-0,10; 0,09)	(-0,56; -0,21)	(-0,17; 0,03)	(-0,20; -0,09)	(-0,18; 0,01)	(-0,07; 0,08)	(0,12; 0,20)	(-0,28; 0,02)	(-0,09; 0,15)	(-0,26; 0,02)	(-0,04; 0,10)	(-0,37; -0,18)	(-0,11; 0,06)
		p	0.9	0.027	0.67	0.16	0.99	0.53	0.016	0.68	0.29	0.1	0.73	0.061	0.95
	segregation	eccentricity change	0.16	-0.01	0.01	-0.05	-0.03	-0.16	-0.06	-0.02	-0.1	-0.17	0	-0.14	-0.06
	(N_A,s,inh=8, N_A,s,ctr=11)	95% C.I.	(0,06; 0,30)	(-0,13; 0,08)	(-0,09; 0,01)	(-0,10; -0,01)	(-0,12; 0,02)	(-0,42; -0,07)	(-0,10; 0,09)	(-0,21; 0,17)	(-0,21; -0,16)	(-0,51; -0,06)	(0,01; 0,05)	(-0,57; 0,06)	(-0,01; 0,24)
		p	0.26	0.94	0.98	0.73	0.65	0.12	0.57	0.9	0.33	0.55	0.97	0.53	0.68
PKL1	metaphase	eccentricity change	0.2	0.15	0.04	-0.21	-0.14	-0.17	-0.22	-0.16	-0.11	-0.09	-0.16	0.13	-0.07
	(N_A,m,inh=12, N_A,m,ctr=5)	95% C.I.	(0,17; 0,24)	(-0,01; 0,27)	(-0,05; 0,07)	(-0,27; -0,07)	(-0,19; -0,03)	(-0,20; -0,16)	(-0,32; -0,11)	(-0,20; -0,13)	(-0,13; -0,07)	(-0,18; 0,04)	(-0,19; -0,10)	(-0,08; 0,11)	(-0,28; 0,01)
		p	0.045	0.27	0.72	0.11	0.26	0.07	0.053	0.093	0.15	0.54	0.023	0.48	0.54
	segregation	eccentricity change	-0.16	-0.03	0.03	-0.27	-0.11	-0.04	0.04	0.01	0.03	-0.12	-0.07	-0.14	-0.05
	(N_A,s,inh=20, N_A,s,ctr=4)	95% C.I.	(-0,37; -0,25)	(-0,30; 0,29)	(-0,00; 0,14)	(-0,54; -0,29)	(-0,13; -0,03)	(-0,04; 0,07)	(-0,15; 0,26)	(-0,01; 0,08)	(0,06; 0,19)	(-0,28; -0,16)	(-0,14; -0,09)	(-0,60; 0,13)	(-0,34; 0,00)
		p	0.36	0.9	0.79	0.027	0.12	0.61	0.7	0.88	0.79	0.81	0.39	0.73	0.81
BIRC5	metaphase	eccentricity change	0.13	0.02	-0.04	-0.28	-0.06	-0.19	-0.28	-0.05	-0.17	-0.1	-0.15	0.03	-0.05
	(N_A,m,inh=13, N_A,m,ctr=5)	95% C.I.	(0,10; 0,16)	(-0,01; 0,26)	(-0,12; 0,12)	(-0,51; -0,15)	(-0,15; -0,08)	(-0,25; -0,14)	(-0,35; -0,20)	(-0,12; -0,01)	(-0,20; -0,13)	(-0,14; -0,03)	(-0,18; -0,07)	(-0,12; 0,10)	(-0,04; 0,05)
		p	0.26	0.85	0.62	0.093	0.66	0.048	0.035	0.59	0.012	0.3	0.049	0.78	0.56
	segregation	eccentricity change	-0.14	-0.01	-0.03	-0.26	-0.01	0.03	-0.1	0.34	0.13	-0.2	0.06	-0.2	-0.12
	(N_A,s,inh=16, N_A,s,ctr=4)	95% C.I.	(-0,17; 0,23)	(-0,28; 0,10)	(-0,12; -0,02)	(-0,26; -0,09)	(-0,05; 0,04)	(-0,06; 0,08)	(-0,24; -0,02)	(0,12; 0,64)	(0,02; 0,17)	(-0,71; 0,51)	(0,02; 0,07)	(-1,11; -0,19)	(-0,20; -0,01)
		p	0.48	0.97	0.72	0.041	0.85	0.73	0.61	0.078	0.25	0.65	0.51	0.57	0.43
Topoisomerase II	metaphase	eccentricity change	-0.11	0.04	0.08	-0.11	0.05	0.19	0.14	-0.03	-0.08	-0.02	0.03	-0.02	-0.21
	(N_A,m,inh=13, N_A,m,ctr=12)	95% C.I.	(-0,19; 0,09)	(-0,23; 0,15)	(0,01; 0,13)	(-0,31; -0,15)	(-0,03; 0,08)	(0,05; 0,22)	(0,10; 0,19)	(-0,10; 0,14)	(-0,15; 0,09)	(-0,08; -0,03)	(-0,05; 0,07)	(-0,13; 0,13)	(-0,35; -0,17)
		p	0.27	0.8	0.4	0.62	0.46	0.037	0.14	0.77	0.37	0.87	0.66	0.83	0.24
	segregation	eccentricity change	-0.01	0.03	-0.1	0.22	-0.04	0.01	-0.08	-0.22	-0.08	-0.15	-0.06	-0.03	-0.28
	(N_A,s,inh=17, N_A,s,ctr=8)	95% C.I.	(-0,10; -0,01)	(-0,27; 0,06)	(-0,11; 0,07)	(0,26; 0,36)	(-0,07; -0,03)	(-0,01; 0,06)	(-0,05; 0,03)	(-0,41; -0,21)	(-0,10; 0,03)	(-0,14; -0,05)	(-0,08; 0,07)	(-0,20; -0,03)	(-0,33; -0,21)
		p	0.92	0.79	0.19	0.065	0.49	0.84	0.54	0.12	0.26	0.66	0.59	1	0.028
MCF10CA, inhibitor vs. control
Inhibitor against			DAPI	γ-H2AX	γ-Tubulin	Aurora A	BUB1β	CDC20	CENP-A	CENP-E	HMGB1	INCENP	LC3A	BIRC5	β-Tubulin
Aurora A	metaphase	eccentricity change	-0.06	0.08	0.14	0.07	0.09	0.14	0.12	0.05	0.21	-0.01	0.13	0.22	0.11
	(N_C,m,inh=11, N_C,m,ctr=15)	95% C.I.	(-0,13; 0,00)	(-0,07; 0,11)	(0,07; 0,21)	(0,08; 0,18)	(-0,02; 0,11)	(0,18; 0,38)	(-0,04; 0,05)	(-0,08; 0,04)	(0,16; 0,26)	(-0,03; 0,05)	(0,05; 0,32)	(0,05; 0,37)	(0,10; 0,19)
		p	0.6	0.38	0.099	0.54	0.27	0.13	0.13	0.49	0.01	0.84	0.024	0.054	0.13
	segregation	eccentricity change	-0.05	-0.12	0.04	0.02	-0.01	-0.01	-0.03	-0.21	-0.02	0.1	-0.03	0.15	-0.04
	(N_C,s,inh=20, N_C,s,ctr=13)	95% C.I.	(-0,15; 0,11)	(-0,14; -0,08)	(0,09; 0,11)	(-0,03; 0,16)	(-0,11; -0,01)	(-0,07; 0,01)	(-0,08; 0,08)	(-0,26; -0,09)	(-0,02; 0,04)	(0,04; 0,29)	(-0,05; 0,03)	(-0,04; 0,21)	(-0,17; 0,19)
		p	0.61	0.22	0.36	0.67	0.81	0.79	0.75	0.15	0.71	0.74	0.55	0.27	0.74
Aurora B	metaphase	eccentricity change	0.08	0.32	0.11	-0.15	-0.13	-0.04	-0.04	-0.08	0.03	-0.32	-0.01	-0.09	0.01
	(N_C,m,inh=7, N_C,m,ctr=14)	95% C.I.	(-0,12; 0,39)	(0,25; 0,39)	(0,07; 0,18)	(-0,25; -0,09)	(-0,22; -0,12)	(-0,16; 0,04)	(-0,13; 0,09)	(-0,08; 0,07)	(-0,05; 0,11)	(-0,36; -0,16)	(-0,05; 0,10)	(-0,19; -0,12)	(-0,05; 0,07)
		p	0.57	0.011	0.065	0.16	0.09	0.64	0.73	0.35	0.57	0.0085	0.82	0.29	0.95
	segregation	eccentricity change	-0.1	0.09	0.09	-0.09	-0.05	-0.01	-0.04	0.02	0.08	-0.13	-0.01	-0.05	0.07
	(N_C,s,inh=18, N_C,s,ctr=19)	95% C.I.	(-0,20; -0,05)	(-0,09; 0,29)	(0,06; 0,11)	(-0,20; -0,05)	(-0,02; 0,02)	(-0,12; 0,04)	(-0,11; 0,00)	(-0,08; 0,10)	(-0,00; 0,11)	(-0,32; -0,05)	(-0,09; 0,06)	(-0,01; 0,08)	(-0,05; 0,00)
		p	0.29	0.35	0.095	0.25	0.21	0.87	0.49	0.9	0.16	0.36	0.82	0.61	0.4
CENP-E	metaphase	eccentricity change	-0.01	0.12	0.04	0.09	0.16	0.08	-0.05	0.27	0.08	-0.08	-0.05	0.07	0.07
	(N_C,m,inh=9, N_C,m,ctr=14)	95% C.I.	(-0,05; 0,00)	(0,01; 0,22)	(0,00; 0,08)	(-0,09; 0,15)	(0,05; 0,13)	(-0,08; 0,04)	(-0,21; -0,09)	(0,19; 0,28)	(0,01; 0,07)	(-0,13; 0,21)	(-0,10; 0,08)	(-0,03; 0,23)	(-0,02; 0,11)
		p	0.91	0.35	0.66	0.54	0.11	0.47	0.48	0.0024	0.25	0.29	0.45	0.66	0.49
	segregation	eccentricity change	-0.22	-0.21	-0.05	-0.16	-0.05	-0.05	-0.06	0.31	0.05	0.03	-0.04	0.12	0.09
	(N_C,s,inh=13, N_C,s,ctr=13)	95% C.I.	(-0,36; -0,14)	(-0,42; -0,21)	(-0,04; -0,02)	(-0,20; -0,11)	(-0,03; 0,03)	(-0,13; -0,07)	(-0,06; 0,03)	(0,19; 0,47)	(0,01; 0,12)	(-0,05; 0,29)	(-0,06; 0,07)	(-0,01; 0,32)	(0,01; 0,04)
		p	0.13	0.16	0.36	0.051	0.27	0.43	0.52	0.011	0.5	0.84	0.31	0.48	0.44
CHK1	metaphase	eccentricity change	0	-0.05	0.14	0.19	0.07	0.07	-0.08	0.09	-0.05	-0.08	-0.03	-0.15	0.06
	(N_C,m,inh=16, N_C,m,ctr=14)	95% C.I.	(-0,00; 0,11)	(-0,10; 0,07)	(0,13; 0,28)	(0,12; 0,47)	(-0,03; 0,07)	(0,10; 0,23)	(-0,09; -0,06)	(0,03; 0,25)	(-0,06; 0,03)	(-0,08; -0,02)	(-0,04; 0,04)	(-0,22; -0,10)	(-0,05; 0,20)
		p	0.97	0.67	0.16	0.26	0.52	0.37	0.2	0.27	0.36	0.26	0.61	0.03	0.5
	segregation	eccentricity change	0.13	0.25	0.08	0.09	0	0.05	-0.12	-0.02	0.07	-0.18	0.04	-0.13	-0.05
	(N_C,s,inh=14, N_C,s,ctr=13)	95% C.I.	(0,12; 0,30)	(0,14; 0,40)	(0,03; 0,04)	(0,05; 0,13)	(0,01; 0,04)	(-0,01; 0,03)	(-0,13; 0,02)	(-0,16; 0,04)	(0,04; 0,14)	(-0,08; 0,11)	(-0,03; 0,11)	(-0,22; -0,10)	(-0,12; -0,05)
		p	0.39	0.089	0.14	0.3	0.95	0.44	0.28	0.94	0.29	0.41	0.54	0.35	0.71
HSET	metaphase	eccentricity change	-0.24	-0.02	0.27	0.19	0.14	0.26	0.03	0.11	0.09	-0.27	0.08	-0.22	0.06
	(N_C,m,inh=7, N_C,m,ctr=14)	95% C.I.	(-0,28; -0,23)	(-0,02; 0,09)	(0,10; 0,35)	(0,05; 0,23)	(0,12; 0,14)	(0,28; 0,33)	(-0,09; 0,18)	(-0,01; 0,30)	(0,00; 0,13)	(-0,37; -0,28)	(-0,04; 0,07)	(-0,33; -0,12)	(-0,04; 0,05)
		p	0.046	0.9	0.0016	0.14	0.048	0.0094	0.74	0.3	0.15	0.0058	0.12	0.0086	0.36
	segregation	eccentricity change	-0.14	0.01	0.07	0.02	-0.03	-0.01	0.1	-0.06	-0.03	-0.09	0.03	-0.04	0.09
	(N_C,s,inh=18, N_C,s,ctr=19)	95% C.I.	(-0,15; -0,09)	(-0,13; 0,27)	(0,06; 0,12)	(0,01; 0,04)	(-0,05; 0,05)	(-0,01; 0,06)	(0,09; 0,23)	(-0,14; -0,06)	(-0,09; -0,01)	(-0,11; 0,13)	(-0,05; -0,00)	(-0,12; 0,05)	(0,03; 0,12)
		p	0.23	0.95	0.26	0.86	0.57	0.81	0.22	0.6	0.61	0.54	0.61	0.64	0.34
Haspin	metaphase	eccentricity change	0.12	0.14	0.14	0.1	0.16	0.17	0.08	0.06	0.06	-0.05	-0.02	0.23	0.26
	(N_C,m,inh=16, N_C,m,ctr=14)	95% C.I.	(0,12; 0,26)	(0,09; 0,27)	(0,15; 0,26)	(-0,03; 0,20)	(0,07; 0,22)	(0,10; 0,19)	(0,06; 0,14)	(0,05; 0,07)	(-0,02; 0,11)	(-0,13; -0,08)	(-0,02; 0,04)	(0,09; 0,32)	(0,20; 0,26)
		p	0.13	0.098	0.042	0.33	0.033	0.022	0.095	0.36	0.31	0.44	0.68	0.007	0.0071
	segregation	eccentricity change	-0.14	-0.19	-0.08	-0.44	-0.12	0.02	-0.11	0.12	0.02	-0.28	-0.03	0.06	-0.06
	(N_C,s,inh=16, N_C,s,ctr=13)	95% C.I.	(-0,34; -0,06)	(-0,30; 0,01)	(-0,14; -0,02)	(-0,55; -0,48)	(-0,17; -0,06)	(-0,04; 0,06)	(-0,16; 0,02)	(0,10; 0,17)	(0,07; 0,18)	(-0,24; -0,20)	(-0,09; -0,00)	(-0,24; 0,19)	(-0,26; 0,11)
		p	0.3	0.17	0.18	0.00011	0.012	0.68	0.33	0.39	0.92	0.22	0.54	0.8	0.64
KIF11	metaphase	eccentricity change	-0.14	0.06	0.07	0.04	-0.06	0.02	-0.15	-0.02	-0.02	-0.19	-0.06	0	0.02
	(N_C,m,inh=13, N_C,m,ctr=14)	95% C.I.	(-0,29; -0,17)	(0,05; 0,12)	(-0,09; 0,06)	(-0,13; -0,03)	(-0,10; 0,01)	(-0,02; 0,13)	(-0,27; -0,03)	(-0,02; 0,10)	(-0,07; 0,00)	(-0,24; -0,15)	(-0,09; -0,02)	(-0,07; 0,16)	(-0,01; 0,11)
		p	0.21	0.51	0.28	0.68	0.38	0.8	0.095	0.75	0.72	0.0064	0.14	0.93	0.79
	segregation	eccentricity change	-0.06	-0.08	0.04	0.03	-0.03	-0.08	-0.06	-0.05	0.02	0.08	-0.03	0.02	0
	(N_C,s,inh=24, N_C,s,ctr=19)	95% C.I.	(0,01; 0,04)	(-0,16; -0,10)	(0,00; 0,05)	(-0,01; 0,12)	(-0,07; 0,02)	(-0,12; -0,02)	(-0,12; -0,07)	(-0,14; 0,14)	(-0,06; -0,01)	(-0,13; 0,03)	(-0,06; -0,01)	(-0,07; 0,04)	(-0,03; 0,19)
		p	0.51	0.37	0.47	0.7	0.5	0.16	0.37	0.6	0.78	0.75	0.49	0.95	0.98
MT (paclitaxel)	metaphase	eccentricity change	-0.1	0.12	0.08	0.04	0.08	0.25	0.16	0.13	0.08	0.05	0.17	0.23	0.24
	(N_C,m,inh=12, N_C,m,ctr=15)	95% C.I.	(-0,17; 0,03)	(0,08; 0,24)	(-0,05; 0,18)	(-0,18; -0,13)	(0,00; 0,07)	(0,26; 0,50)	(0,13; 0,17)	(-0,05; 0,23)	(0,06; 0,17)	(-0,00; 0,05)	(0,13; 0,19)	(0,18; 0,41)	(0,10; 0,31)
		p	0.32	0.26	0.31	0.87	0.53	0.039	0.068	0.35	0.59	0.58	0.0092	0.013	0.033
	segregation	eccentricity change	0.17	-0.06	0.01	0	-0.08	-0.09	-0.17	-0.23	-0.01	-0.13	-0.03	-0.08	0.04
	(N_C,s,inh=13, N_C,s,ctr=13)	95% C.I.	(0,08; 0,21)	(-0,13; 0,13)	(-0,02; 0,06)	(-0,33; 0,13)	(-0,12; -0,08)	(-0,17; -0,05)	(-0,34; -0,11)	(-0,39; -0,17)	(-0,04; 0,07)	(-0,28; -0,04)	(-0,05; 0,05)	(-0,15; 0,13)	(0,05; 0,22)
		p	0.19	0.6	0.88	0.98	0.029	0.052	0.11	0.11	0.85	0.4	0.6	0.51	0.79
MT (vinblastine)	metaphase	eccentricity change	0.02	0.05	-0.11	-0.24	0.03	-0.02	-0.09	0.03	-0.02	-0.08	-0.03	0.01	-0.09
	(N_C,m,inh=9, N_C,m,ctr=14)	95% C.I.	(-0,05; -0,04)	(-0,07; 0,04)	(-0,24; -0,08)	(-0,34; 0,07)	(-0,15; 0,08)	(-0,14; -0,01)	(-0,25; 0,09)	(0,02; 0,06)	(-0,05; 0,04)	(-0,06; 0,01)	(-0,19; 0,06)	(-0,08; 0,04)	(-0,24; 0,13)
		p	0.85	0.63	0.14	0.077	0.73	0.82	0.34	0.66	0.7	0.3	0.68	0.88	0.35
	segregation	eccentricity change	-0.03	0.07	-0.07	-0.21	-0.01	0.01	-0.07	0.5	-0.03	-0.42	0.05	-0.13	-0.02
	(N_C,s,inh=7, N_C,s,ctr=13)	95% C.I.	(-0,09; 0,12)	(-0,00; 0,25)	(-0,15; -0,10)	(-0,20; -0,03)	(-0,07; 0,09)	(0,00; 0,08)	(-0,21; 0,04)	(0,32; 0,74)	(-0,01; 0,05)	(-0,63; -0,19)	(0,00; 0,05)	(0,00; 0,03)	(-0,13; -0,05)
		p	0.86	0.67	0.18	0.039	0.89	0.9	0.54	0.0082	0.67	0.13	0.25	0.46	0.84
PKL1	metaphase	eccentricity change	-0.27	-0.1	0.27	0.42	0.17	0.23	0	0.11	0.08	-0.17	0.06	-0.11	0.33
	(N_C,m,inh=13, N_C,m,ctr=14)	95% C.I.	(-0,28; -0,22)	(-0,24; 0,08)	(0,16; 0,20)	(0,38; 0,59)	(0,07; 0,20)	(0,20; 0,24)	(0,01; 0,02)	(-0,01; 0,14)	(0,08; 0,11)	(-0,30; -0,19)	(0,01; 0,08)	(-0,19; -0,07)	(0,22; 0,51)
		p	0.0014	0.38	0.011	0.021	0.075	0.015	0.99	0.16	0.17	0.019	0.25	0.11	0.0027
	segregation	eccentricity change	-0.07	0.21	0.04	-0.07	-0.06	-0.05	-0.03	-0.12	0.05	-0.25	-0.04	-0.16	-0.02
	(N_C,s,inh=7, N_C,s,ctr=13)	95% C.I.	(-0,26; -0,02)	(0,08; 0,38)	(-0,03; 0,12)	(-0,13; 0,01)	(-0,12; 0,02)	(-0,10; -0,01)	(-0,01; 0,03)	(-0,24; -0,04)	(0,01; 0,07)	(-0,65; -0,07)	(-0,07; 0,01)	(-0,25; -0,15)	(-0,11; 0,17)
		p	0.68	0.2	0.55	0.56	0.25	0.48	0.79	0.6	0.48	0.35	0.64	0.36	0.94
BIRC5	metaphase	eccentricity change	0.02	0.05	0.24	0.25	0.04	0.09	0.05	0.03	0.03	-0.02	0.05	0.08	0.2
	(N_C,m,inh=12, N_C,m,ctr=14)	95% C.I.	(-0,01; 0,00)	(0,03; 0,10)	(0,29; 0,44)	(0,18; 0,26)	(-0,09; 0,08)	(-0,10; 0,01)	(-0,04; 0,10)	(0,06; 0,20)	(-0,02; 0,17)	(-0,20; -0,10)	(0,03; 0,07)	(0,08; 0,17)	(0,07; 0,36)
		p	0.91	0.67	0.042	0.18	0.69	0.37	0.5	0.71	0.61	0.79	0.38	0.33	0.081
	segregation	eccentricity change	0.16	0.29	0.1	0.12	-0.03	-0.01	-0.16	-0.21	-0.02	-0.26	-0.01	-0.17	-0.11
	(N_C,s,inh=14, N_C,s,ctr=13)	95% C.I.	(0,18; 0,21)	(0,22; 0,38)	(-0,01; 0,19)	(0,02; 0,29)	(-0,03; -0,01)	(-0,09; -0,06)	(-0,17; -0,14)	(-0,44; 0,11)	(-0,07; -0,02)	(-0,27; -0,07)	(-0,11; 0,04)	(-0,26; 0,11)	(-0,32; 0,09)
		p	0.26	0.015	0.16	0.2	0.45	0.8	0.14	0.22	0.72	0.22	0.86	0.2	0.4
Topoisomerase II	metaphase	eccentricity change	-0.13	0.32	0.1	0	0.2	0.27	0.15	0.21	0.09	0.13	0.14	0.25	0.09
	(N_C,m,inh=9, N_C,m,ctr=15)	95% C.I.	(-0,12; -0,04)	(0,24; 0,34)	(0,02; 0,25)	(-0,09; -0,02)	(0,20; 0,40)	(0,16; 0,23)	(0,07; 0,09)	(0,19; 0,31)	(-0,03; 0,20)	(0,08; 0,12)	(0,13; 0,20)	(0,19; 0,26)	(-0,12; 0,26)
		p	0.23	0.0045	0.31	0.88	0.079	0.03	0.11	0.071	0.31	0.064	0.029	0.0035	0.44
	segregation	eccentricity change	-0.13	0.05	0.09	-0.14	0.04	0.03	0.08	0.09	-0.04	-0.31	0.05	-0.09	-0.07
	(N_C,s,inh=3, N_C,s,ctr=13)	95% C.I.	(0,05; 0,23)	(-0,14; 0,01)	(-0,00; 0,11)	(-0,29; -0,20)	(-0,00; 0,14)	(-0,02; 0,06)	(-0,12; -0,10)	(-0,47; 0,41)	(-0,07; 0,04)	(-0,33; -0,28)	(0,02; 0,07)	(-0,05; -0,01)	(-0,23; -0,01)
		p	0.51	0.75	0.36	0.48	0.59	0.67	0.65	0.7	0.74	0.23	0.5	0.72	0.77

## Sheet: Orientation_changes
Dataset EV1 (data shown in Fig 3A, 3B and Fig EV3)
Fold changes, changes in eccentricity and orientation shown in Fig. 3A, 3B and EV3 Fig. 3, 95% confidence intervals and p-values.
Significant results were marked in red font (p<0.05/52≈0.000962 after Bonferroni correction for multiple testing).
(N_A,m, number of MCF10A cells in meta phase; N_A,s, number of MCF10A cells in segregation phase; N_CA,m, number of MCF10CA cells in meta phase; N_CA,s, number of MCF10CA cells in segretation phase)
MCF10CA vs. MCF10A			DAPI	γ-H2AX	γ-Tubulin	Aurora A	BUB1β	CDC20	CENP-A	CENP-E	HMGB1	INCENP	LC3A	BIRC5	β-Tubulin
	metaphase	orientation change	0.02	0.09	0	0.03	0.03	0.04	0.04	0.03	0.01	0.07	0.02	0.06	0.01
	(N_CA,m=57, N_A,m=57)	95% C.I.	(-0,00; 0,01)	(0,09; 0,11)	(-0,02; 0,01)	(-0,01; 0,03)	(0,03; 0,04)	(0,04; 0,04)	(0,04; 0,06)	(0,02; 0,03)	(0,02; 0,03)	(0,03; 0,08)	(0,01; 0,04)	(0,05; 0,05)	(0,01; 0,04)
		p	0.42	6.5e-09	0.73	0.29	0.00082	0.0013	0.019	0.0038	0.26	6.7e-05	0.043	5.2e-05	0.68
	segregation	orientation change	-0.01	-0.13	-0.02	0.03	0	-0.01	0	-0.04	-0.01	-0.04	0	-0.04	-0.02
	(N_CA,s=58, N_A,s=33)	95% C.I.	(-0,04; 0,02)	(-0,17; -0,13)	(-0,02; -0,01)	(0,03; 0,06)	(0,00; 0,03)	(-0,01; 0,01)	(-0,04; 0,04)	(-0,06; -0,02)	(-0,06; -0,03)	(-0,10; -0,01)	(-0,00; 0,03)	(-0,04; 0,02)	(-0,05; -0,02)
		p	0.68	0.00027	0.065	0.32	0.82	0.68	0.96	0.034	0.85	0.35	0.96	0.25	0.25
Segregation vs. metaphase
			DAPI	γ-H2AX	γ-Tubulin	Aurora A	BUB1β	CDC20	CENP-A	CENP-E	HMGB1	INCENP	LC3A	BIRC5	β-Tubulin
	MCF10A	orientation change	-0.61	-0.21	0.12	0.15	0.02	0.13	0.17	0.08	0.07	0.12	0.05	0.16	0.08
	(N_A,s=33, N_A,m,=57)	95% C.I.	(-0,63; -0,57)	(-0,22; -0,20)	(0,10; 0,14)	(0,16; 0,17)	(0,02; 0,04)	(0,10; 0,16)	(0,13; 0,18)	(0,08; 0,10)	(0,07; 0,11)	(0,07; 0,12)	(0,04; 0,08)	(0,11; 0,18)	(0,09; 0,10)
		p	5.3e-36	2e-19	7.5e-12	3.5e-07	0.18	2.9e-11	7.5e-10	9.6e-07	0.00046	7.3e-05	0.0014	9e-09	2.1e-06
	MCF10CA	orientation change	-0.63	-0.43	0.1	0.15	-0.01	0.08	0.13	0.01	0.05	0.01	0.03	0.06	0.06
	(N_CA,s=58, N_CA,m=57)	95% C.I.	(-0,72; -0,62)	(-0,45; -0,39)	(0,08; 0,10)	(0,10; 0,18)	(-0,02; 0,00)	(0,09; 0,10)	(0,12; 0,14)	(0,01; 0,02)	(0,05; 0,07)	(0,01; 0,06)	(0,02; 0,06)	(0,03; 0,06)	(0,06; 0,07)
		p	5.4e-39	7.4e-29	5.6e-13	1.8e-08	0.21	1.1e-10	6.3e-13	0.37	0.0011	0.96	0.0054	0.039	0.00063
MCF10A, inhibitor vs. control
Inhibitor against			DAPI	γ-H2AX	γ-Tubulin	Aurora A	BUB1β	CDC20	CENP-A	CENP-E	HMGB1	INCENP	LC3A	BIRC5	β-Tubulin
Aurora A	metaphase	orientation change	0.02	0.03	0.02	0.02	0.01	0.03	0.02	-0.02	0.04	0.04	0.04	0.01	0.02
	(N_A,m,inh=17, N_A,m,ctr=12)	95% C.I.	(0,00; 0,10)	(-0,00; 0,09)	(0,02; 0,06)	(0,05; 0,08)	(-0,01; -0,00)	(-0,01; 0,05)	(0,00; 0,02)	(-0,04; 0,02)	(0,02; 0,09)	(0,01; 0,08)	(0,05; 0,07)	(-0,02; -0,00)	(-0,04; 0,06)
		p	0.6	0.51	0.42	0.68	0.68	0.39	0.46	0.59	0.2	0.5	0.094	0.89	0.69
	segregation	orientation change	-0.09	0.02	0.01	-0.04	0.01	0	0.03	0.02	0.02	-0.06	0.01	-0.04	-0.02
	(N_A,s,inh=10, N_A,s,ctr=8)	95% C.I.	(-0,14; -0,07)	(-0,02; 0,04)	(-0,03; 0,02)	(-0,04; -0,00)	(-0,02; 0,04)	(0,00; 0,01)	(-0,04; 0,07)	(-0,01; 0,06)	(-0,07; 0,02)	(-0,18; -0,04)	(-0,07; 0,04)	(-0,07; 0,01)	(-0,01; 0,03)
		p	0.17	0.69	0.59	0.4	0.57	0.92	0.6	0.62	0.74	0.49	0.72	0.66	0.52
Aurora B	metaphase	orientation change	0.04	0.02	0.1	0.03	0.01	0.03	0.04	0.02	0.01	0.07	0.03	0.04	0.04
	(N_A,m,inh=17, N_A,m,ctr=24)	95% C.I.	(0,03; 0,06)	(0,03; 0,04)	(0,09; 0,10)	(0,00; 0,06)	(0,00; 0,02)	(0,02; 0,04)	(0,04; 0,06)	(0,01; 0,02)	(0,01; 0,03)	(0,07; 0,11)	(0,01; 0,03)	(0,03; 0,04)	(0,02; 0,06)
		p	0.13	0.17	1.8e-05	0.23	0.32	0.1	0.2	0.089	0.55	0.012	0.12	0.074	0.043
	segregation	orientation change	0.06	0.02	0.04	0.09	0.05	0.03	0.06	-0.01	0.09	0	0.07	0	0
	(N_A,s,inh=11, N_A,s,ctr=10)	95% C.I.	(0,01; 0,05)	(-0,01; 0,08)	(-0,00; 0,04)	(0,00; 0,14)	(0,01; 0,07)	(0,01; 0,05)	(0,03; 0,07)	(-0,03; 0,02)	(0,05; 0,10)	(0,02; 0,07)	(0,05; 0,10)	(-0,03; 0,01)	(-0,01; 0,04)
		p	0.52	0.68	0.085	0.11	0.097	0.29	0.25	0.89	0.085	0.97	0.085	0.99	1
CENP-E	metaphase	orientation change	0	-0.01	-0.01	-0.07	-0.05	-0.02	-0.05	-0.03	-0.02	0.04	-0.04	-0.04	-0.03
	(N_A,m,inh=8, N_A,m,ctr=16)	95% C.I.	(-0,06; 0,06)	(-0,04; 0,00)	(-0,05; 0,02)	(-0,07; 0,00)	(-0,06; -0,01)	(-0,02; 0,01)	(-0,05; -0,02)	(-0,05; -0,01)	(-0,05; -0,02)	(0,03; 0,06)	(-0,06; -0,01)	(-0,05; 0,01)	(-0,07; -0,05)
		p	1	0.59	0.88	0.25	0.059	0.48	0.06	0.18	0.36	0.07	0.064	0.2	0.34
	segregation	orientation change	0.01	-0.1	0.03	0.08	0	-0.01	0.05	-0.06	0	-0.04	0.01	-0.02	0.05
	(N_A,s,inh=18, N_A,s,ctr=11)	95% C.I.	(-0,04; 0,10)	(-0,14; -0,06)	(0,02; 0,05)	(0,05; 0,08)	(0,00; 0,03)	(-0,06; 0,02)	(0,02; 0,08)	(-0,12; -0,08)	(-0,00; 0,02)	(-0,08; -0,00)	(-0,01; 0,02)	(-0,05; -0,01)	(0,06; 0,08)
		p	0.74	0.028	0.043	0.017	0.94	0.76	0.26	0.15	0.95	0.34	0.55	0.64	0.032
CHK1	metaphase	orientation change	-0.03	-0.03	0.07	0.07	0	0.04	-0.03	-0.02	0.01	-0.03	0.02	-0.07	0
	(N_A,m,inh=18, N_A,m,ctr=5)	95% C.I.	(-0,06; -0,01)	(-0,06; -0,01)	(0,07; 0,11)	(0,07; 0,11)	(0,01; 0,01)	(0,04; 0,05)	(-0,04; 0,01)	(-0,03; -0,01)	(-0,04; 0,01)	(-0,06; -0,03)	(0,01; 0,02)	(-0,09; -0,05)	(0,03; 0,08)
		p	0.54	0.38	0.15	0.35	0.9	0.41	0.48	0.5	0.78	0.45	0.52	0.017	1
	segregation	orientation change	0.17	0.09	0	0.19	-0.03	-0.01	-0.07	-0.08	-0.07	-0.22	0	-0.16	0.02
	(N_A,s,inh=11, N_A,s,ctr=4)	95% C.I.	(0,17; 0,25)	(0,00; 0,08)	(-0,01; 0,01)	(0,13; 0,24)	(-0,06; -0,01)	(-0,02; 0,01)	(-0,10; -0,05)	(-0,13; -0,07)	(-0,08; -0,05)	(-0,17; -0,08)	(-0,05; 0,03)	(-0,27; -0,21)	(-0,03; 0,03)
		p	0.045	0.13	0.91	0.0017	0.35	0.72	0.2	0.2	0.15	0.078	0.95	0.15	0.59
HSET	metaphase	orientation change	0.07	0.03	0.01	-0.02	-0.01	-0.03	0	0	-0.01	0.05	0	0.06	0.03
	(N_A,m,inh=18, N_A,m,ctr=24)	95% C.I.	(0,05; 0,11)	(0,01; 0,06)	(0,01; 0,05)	(-0,06; 0,02)	(-0,02; -0,01)	(-0,03; -0,00)	(-0,01; 0,02)	(-0,01; 0,02)	(-0,04; 0,01)	(0,03; 0,06)	(-0,03; 0,03)	(0,02; 0,11)	(-0,01; 0,08)
		p	0.0047	0.16	0.54	0.42	0.29	0.087	0.92	0.88	0.53	0.089	0.9	0.0073	0.16
	segregation	orientation change	0	0.05	0.05	0.07	0.04	0.03	0.05	-0.01	0.05	0.08	0.04	0.07	0.06
	(N_A,s,inh=6, N_A,s,ctr=10)	95% C.I.	(-0,05; 0,07)	(0,05; 0,09)	(0,03; 0,07)	(-0,05; 0,15)	(0,03; 0,06)	(0,03; 0,04)	(0,05; 0,14)	(-0,11; -0,02)	(0,01; 0,08)	(0,07; 0,18)	(-0,02; 0,04)	(0,03; 0,11)	(0,05; 0,15)
		p	0.91	0.39	0.11	0.36	0.27	0.52	0.32	0.81	0.33	0.3	0.43	0.46	0.26
Haspin	metaphase	orientation change	0.04	0.05	-0.04	-0.01	-0.04	-0.02	-0.03	0	-0.02	0.06	-0.03	0	-0.06
	(N_A,m,inh=27, N_A,m,ctr=16)	95% C.I.	(0,02; 0,10)	(0,02; 0,05)	(-0,06; -0,06)	(-0,01; 0,05)	(-0,07; -0,02)	(-0,07; -0,02)	(-0,06; -0,01)	(-0,02; -0,00)	(-0,06; -0,03)	(0,03; 0,07)	(-0,05; -0,03)	(-0,03; 0,02)	(-0,10; -0,03)
		p	0.14	0.0032	0.091	0.85	0.014	0.34	0.11	0.85	0.27	0.0032	0.046	0.87	0.012
	segregation	orientation change	0.05	-0.08	0.03	0.11	0	-0.02	0.05	-0.01	0	0.05	0.02	0.02	0.07
	(N_A,s,inh=15, N_A,s,ctr=11)	95% C.I.	(-0,03; 0,18)	(-0,12; -0,03)	(-0,01; 0,05)	(0,02; 0,16)	(0,02; 0,05)	(-0,08; 0,09)	(0,07; 0,10)	(-0,05; 0,02)	(-0,02; 0,05)	(0,05; 0,12)	(-0,05; 0,04)	(-0,03; 0,10)	(0,00; 0,16)
		p	0.64	0.15	0.6	0.04	0.92	0.71	0.086	0.77	0.89	0.54	0.58	0.7	0.071
KIF11	metaphase	orientation change	0	0.01	0.07	0.07	0.02	0.04	0.04	0.03	0.02	0.01	0.03	0.02	0.07
	(N_A,m,inh=14, N_A,m,ctr=24)	95% C.I.	(-0,03; 0,01)	(0,01; 0,03)	(0,02; 0,07)	(0,01; 0,05)	(0,01; 0,04)	(-0,01; 0,04)	(-0,02; 0,07)	(0,02; 0,04)	(0,03; 0,06)	(0,02; 0,05)	(0,02; 0,06)	(0,00; 0,04)	(0,03; 0,11)
		p	0.84	0.85	0.0047	0.09	0.2	0.048	0.2	0.029	0.29	0.63	0.18	0.5	0.023
	segregation	orientation change	-0.07	-0.07	0.02	0.04	0.05	0.04	0.08	0.04	0.03	0.08	0.07	0.1	-0.03
	(N_A,s,inh=17, N_A,s,ctr=10)	95% C.I.	(-0,11; -0,04)	(-0,07; 0,01)	(0,00; 0,03)	(0,01; 0,10)	(0,05; 0,07)	(0,02; 0,10)	(0,05; 0,08)	(-0,02; 0,03)	(-0,05; 0,04)	(0,03; 0,10)	(0,05; 0,09)	(0,05; 0,10)	(-0,06; 0,02)
		p	0.35	0.2	0.33	0.44	0.059	0.12	0.029	0.15	0.59	0.31	0.068	0.23	0.33
MT (paclitaxel)	metaphase	orientation change	0.07	0.05	-0.01	-0.03	0.01	-0.01	-0.03	-0.02	-0.02	0.09	0.01	0.07	-0.02
	(N_A,m,inh=16, N_A,m,ctr=12)	95% C.I.	(0,05; 0,19)	(0,04; 0,08)	(-0,05; 0,01)	(-0,09; 0,05)	(-0,03; -0,00)	(-0,01; 0,02)	(-0,04; 0,00)	(-0,03; -0,00)	(-0,06; -0,03)	(0,09; 0,16)	(-0,00; 0,02)	(0,04; 0,06)	(-0,07; 0,03)
		p	0.13	0.11	0.77	0.51	0.77	0.62	0.27	0.49	0.55	0.09	0.61	0.049	0.48
	segregation	orientation change	0	0.03	0.01	-0.05	0.01	0	0.01	0.05	0.09	-0.04	0.03	-0.01	0
	(N_A,s,inh=11, N_A,s,ctr=8)	95% C.I.	(-0,09; 0,05)	(0,00; 0,03)	(-0,02; 0,03)	(-0,07; -0,02)	(0,01; 0,04)	(-0,05; 0,01)	(-0,02; 0,07)	(0,01; 0,07)	(0,07; 0,09)	(-0,08; -0,00)	(-0,01; 0,06)	(-0,07; 0,08)	(-0,01; 0,05)
		p	0.98	0.5	0.78	0.32	0.55	0.84	0.81	0.17	0.095	0.59	0.35	0.97	0.94
MT (vinblastine)	metaphase	orientation change	-0.04	0.02	-0.01	-0.01	-0.03	-0.03	-0.04	0.01	0.01	0.04	-0.05	0.03	-0.03
	(N_A,m,inh=6, N_A,m,ctr=16)	95% C.I.	(-0,03; 0,01)	(0,02; 0,03)	(-0,04; 0,00)	(-0,05; 0,02)	(-0,06; -0,03)	(-0,05; -0,02)	(-0,15; -0,02)	(0,00; 0,02)	(-0,06; 0,02)	(0,02; 0,06)	(-0,03; 0,01)	(0,02; 0,07)	(-0,04; -0,02)
		p	0.34	0.42	0.75	0.92	0.22	0.4	0.36	0.66	0.91	0.081	0.063	0.36	0.35
	segregation	orientation change	-0.04	-0.07	0.04	0.06	0	-0.04	0.03	-0.06	0.01	-0.09	0	-0.05	0.02
	(N_A,s,inh=8, N_A,s,ctr=11)	95% C.I.	(-0,05; -0,02)	(-0,10; -0,04)	(0,01; 0,06)	(0,02; 0,09)	(-0,02; 0,01)	(-0,15; 0,00)	(-0,06; 0,02)	(-0,08; -0,03)	(0,00; 0,03)	(-0,13; -0,06)	(-0,03; 0,03)	(-0,09; 0,03)	(0,00; 0,05)
		p	0.57	0.11	0.08	0.15	0.89	0.4	0.58	0.28	0.62	0.29	0.94	0.51	0.62
PKL1	metaphase	orientation change	-0.01	-0.03	0.07	0.11	0.02	0.06	-0.02	-0.01	0.05	-0.09	0.04	-0.12	0.01
	(N_A,m,inh=12, N_A,m,ctr=5)	95% C.I.	(-0,09; -0,01)	(-0,07; -0,02)	(0,05; 0,11)	(0,09; 0,13)	(0,02; 0,03)	(0,00; 0,05)	(-0,10; -0,00)	(-0,04; 0,00)	(0,04; 0,05)	(-0,12; -0,09)	(0,03; 0,06)	(-0,17; -0,08)	(-0,00; 0,03)
		p	0.82	0.27	0.034	0.055	0.43	0.083	0.63	0.52	0.068	0.25	0.046	0.13	0.84
	segregation	orientation change	0.12	0.09	-0.02	0.13	0	0.01	-0.03	-0.06	-0.03	-0.17	0.01	-0.07	-0.02
	(N_A,s,inh=20, N_A,s,ctr=4)	95% C.I.	(0,15; 0,20)	(0,07; 0,12)	(-0,03; -0,02)	(0,09; 0,19)	(-0,05; -0,01)	(-0,00; 0,04)	(-0,09; -0,02)	(-0,11; -0,03)	(-0,09; -0,05)	(-0,18; -0,06)	(-0,01; 0,09)	(-0,05; -0,02)	(-0,02; 0,02)
		p	0.12	0.15	0.43	0.014	0.89	0.73	0.62	0.3	0.55	0.17	0.79	0.35	0.47
BIRC5	metaphase	orientation change	-0.02	-0.02	0.09	0.09	0.01	0.05	-0.02	0.01	0.04	-0.03	0.04	-0.05	0.03
	(N_A,m,inh=13, N_A,m,ctr=5)	95% C.I.	(-0,07; -0,04)	(-0,03; 0,01)	(0,09; 0,12)	(0,04; 0,17)	(-0,02; 0,01)	(0,01; 0,06)	(-0,07; -0,02)	(-0,01; 0,02)	(-0,03; 0,03)	(-0,03; -0,02)	(-0,02; 0,07)	(-0,10; -0,04)	(-0,01; 0,04)
		p	0.67	0.6	0.0038	0.15	0.6	0.17	0.7	0.68	0.34	0.56	0.23	0.079	0.27
	segregation	orientation change	0.23	0.09	-0.01	0.17	-0.01	0	-0.05	-0.07	-0.06	-0.11	0	-0.14	0.05
	(N_A,s,inh=16, N_A,s,ctr=4)	95% C.I.	(0,21; 0,28)	(0,08; 0,15)	(-0,02; -0,01)	(0,16; 0,17)	(-0,04; -0,00)	(-0,01; 0,05)	(-0,10; -0,01)	(-0,12; -0,07)	(-0,09; -0,01)	(-0,11; -0,09)	(-0,07; -0,02)	(-0,18; -0,11)	(0,06; 0,10)
		p	0.015	0.21	0.7	0.004	0.73	0.9	0.32	0.036	0.16	0.17	0.9	0.057	0.25
Topoisomerase II	metaphase	orientation change	0.02	0.02	-0.01	-0.04	0	0.01	0	-0.02	-0.01	0.02	0.02	0.01	0
	(N_A,m,inh=13, N_A,m,ctr=12)	95% C.I.	(-0,04; 0,01)	(0,01; 0,04)	(-0,04; 0,07)	(-0,02; 0,04)	(0,00; 0,07)	(0,00; 0,05)	(-0,06; -0,01)	(-0,04; 0,00)	(-0,06; 0,02)	(0,04; 0,09)	(0,00; 0,03)	(-0,00; 0,04)	(-0,06; 0,01)
		p	0.76	0.66	0.72	0.46	0.89	0.7	1	0.38	0.87	0.65	0.47	0.83	0.99
	segregation	orientation change	-0.08	0.04	0	-0.06	-0.02	-0.01	0.02	-0.01	0.02	-0.05	-0.01	-0.05	-0.03
	(N_A,s,inh=17, N_A,s,ctr=8)	95% C.I.	(-0,14; -0,01)	(-0,03; 0,00)	(0,00; 0,02)	(-0,14; -0,03)	(-0,05; 0,00)	(-0,06; 0,02)	(-0,11; 0,05)	(-0,12; 0,01)	(0,03; 0,19)	(-0,13; 0,00)	(0,04; 0,10)	(-0,13; 0,04)	(-0,05; 0,00)
		p	0.14	0.53	0.91	0.23	0.39	0.78	0.72	0.74	0.73	0.57	0.89	0.57	0.35
MCF10CA, inhibitor vs. control
Inhibitor against			DAPI	γ-H2AX	γ-Tubulin	Aurora A	BUB1β	CDC20	CENP-A	CENP-E	HMGB1	INCENP	LC3A	BIRC5	β-Tubulin
Aurora A	metaphase	orientation change	0.04	-0.01	-0.02	-0.06	-0.04	-0.01	0.01	-0.03	0.01	0.05	0.02	-0.01	-0.07
	(N_C,m,inh=11, N_C,m,ctr=15)	95% C.I.	(-0,01; 0,05)	(-0,04; -0,02)	(-0,03; 0,01)	(-0,08; -0,05)	(-0,03; -0,02)	(-0,02; -0,00)	(-0,01; 0,02)	(-0,03; 0,02)	(-0,01; 0,02)	(0,02; 0,10)	(-0,02; 0,03)	(-0,03; 0,01)	(-0,07; -0,04)
		p	0.32	0.78	0.46	0.12	0.09	0.69	0.64	0.19	0.51	0.2	0.32	0.68	0.037
	segregation	orientation change	-0.1	0.04	0.02	0.01	0.03	0.04	0.06	0.03	0.04	0.01	0.04	0.01	-0.02
	(N_C,s,inh=20, N_C,s,ctr=13)	95% C.I.	(-0,16; -0,09)	(0,02; 0,04)	(-0,02; 0,01)	(-0,02; 0,03)	(-0,00; 0,02)	(0,02; 0,08)	(0,05; 0,10)	(-0,00; 0,04)	(0,08; 0,15)	(-0,14; 0,08)	(0,01; 0,05)	(-0,04; 0,06)	(-0,05; 0,00)
		p	0.059	0.34	0.25	0.86	0.08	0.045	0.057	0.36	0.17	0.88	0.057	0.87	0.47
Aurora B	metaphase	orientation change	-0.03	-0.1	0.06	0.07	0.01	0.03	0.05	0.01	0.02	0.03	0.04	-0.02	0.01
	(N_C,m,inh=7, N_C,m,ctr=14)	95% C.I.	(-0,09; 0,03)	(-0,18; -0,09)	(0,05; 0,11)	(0,00; 0,12)	(-0,01; 0,01)	(0,02; 0,05)	(0,03; 0,12)	(-0,01; 0,03)	(-0,01; 0,04)	(0,00; 0,07)	(0,02; 0,05)	(-0,01; 0,00)	(-0,00; 0,07)
		p	0.55	0.0046	0.05	0.14	0.52	0.22	0.23	0.74	0.47	0.32	0.11	0.44	0.65
	segregation	orientation change	-0.03	0.11	0.02	0.01	0	-0.01	-0.03	-0.01	-0.03	0.06	0.01	0.01	-0.03
	(N_C,s,inh=18, N_C,s,ctr=19)	95% C.I.	(-0,06; 0,03)	(0,05; 0,13)	(0,01; 0,03)	(-0,02; 0,03)	(-0,04; 0,01)	(-0,00; 0,01)	(-0,06; -0,01)	(-0,03; -0,00)	(-0,09; 0,01)	(0,02; 0,09)	(0,01; 0,03)	(-0,08; 0,03)	(-0,08; 0,01)
		p	0.47	0.017	0.37	0.68	0.85	0.61	0.22	0.52	0.24	0.41	0.59	0.84	0.15
CENP-E	metaphase	orientation change	0	-0.03	0	0.02	-0.05	-0.02	-0.03	-0.1	-0.01	-0.05	0	0	0
	(N_C,m,inh=9, N_C,m,ctr=14)	95% C.I.	(-0,02; 0,02)	(-0,05; 0,03)	(-0,01; 0,03)	(-0,03; 0,06)	(-0,06; -0,03)	(-0,03; -0,00)	(-0,05; 0,01)	(-0,13; -0,07)	(-0,01; -0,00)	(-0,09; -0,04)	(-0,01; 0,04)	(-0,05; -0,01)	(-0,01; 0,03)
		p	0.98	0.3	0.92	0.74	0.00069	0.37	0.34	6.4e-05	0.74	0.043	0.96	0.9	0.95
	segregation	orientation change	0.04	0	0.01	0.07	0.03	0.01	-0.04	0	-0.06	0.02	-0.03	-0.02	0
	(N_C,s,inh=13, N_C,s,ctr=13)	95% C.I.	(-0,03; 0,22)	(-0,07; 0,02)	(-0,00; 0,02)	(0,06; 0,11)	(-0,00; 0,04)	(-0,02; 0,01)	(-0,08; -0,01)	(-0,01; 0,05)	(-0,09; -0,04)	(-0,07; 0,13)	(-0,04; -0,02)	(-0,09; 0,01)	(-0,01; 0,04)
		p	0.51	0.98	0.67	0.12	0.23	0.59	0.24	1	0.018	0.84	0.11	0.73	0.89
CHK1	metaphase	orientation change	-0.01	0.05	-0.03	-0.06	-0.03	-0.03	-0.04	-0.03	-0.03	0.01	-0.01	0.01	-0.03
	(N_C,m,inh=16, N_C,m,ctr=14)	95% C.I.	(-0,05; 0,03)	(-0,04; 0,05)	(-0,07; 0,05)	(-0,13; 0,03)	(-0,04; 0,01)	(-0,04; -0,01)	(-0,08; -0,02)	(-0,07; -0,02)	(-0,07; -0,01)	(-0,05; 0,04)	(-0,04; -0,00)	(-0,02; 0,01)	(-0,04; -0,01)
		p	0.84	0.24	0.29	0.39	0.14	0.31	0.33	0.096	0.26	0.73	0.58	0.68	0.51
	segregation	orientation change	-0.06	-0.13	0	-0.01	-0.03	-0.01	-0.02	-0.07	-0.04	-0.16	-0.04	-0.02	-0.05
	(N_C,s,inh=14, N_C,s,ctr=13)	95% C.I.	(-0,10; 0,05)	(-0,22; 0,03)	(-0,02; 0,02)	(-0,04; 0,07)	(-0,03; -0,01)	(-0,02; 0,02)	(-0,01; 0,00)	(-0,09; -0,06)	(-0,09; -0,04)	(-0,17; -0,11)	(-0,07; -0,03)	(-0,03; 0,05)	(-0,09; 0,05)
		p	0.63	0.13	0.95	0.93	0.16	0.7	0.49	0.0046	0.2	0.068	0.17	0.71	0.2
HSET	metaphase	orientation change	0.06	-0.06	0.01	-0.08	-0.02	-0.03	0	-0.04	0	0.09	-0.01	0.03	-0.04
	(N_C,m,inh=7, N_C,m,ctr=14)	95% C.I.	(0,05; 0,08)	(-0,07; -0,05)	(-0,06; 0,06)	(-0,13; -0,07)	(-0,07; -0,02)	(-0,06; 0,01)	(-0,02; 0,05)	(-0,08; -0,02)	(-0,01; 0,03)	(0,08; 0,13)	(-0,03; -0,00)	(0,01; 0,03)	(-0,09; -0,02)
		p	0.12	0.054	0.82	0.032	0.28	0.25	0.93	0.07	0.9	0.0021	0.51	0.2	0.21
	segregation	orientation change	-0.01	0.07	0.03	0	0	-0.01	-0.05	-0.01	0.01	0.02	0.03	-0.03	0.02
	(N_C,s,inh=18, N_C,s,ctr=19)	95% C.I.	(0,00; 0,08)	(0,02; 0,09)	(0,01; 0,03)	(-0,01; 0,05)	(-0,00; 0,01)	(0,01; 0,02)	(-0,10; -0,04)	(-0,01; -0,00)	(-0,02; 0,02)	(-0,02; 0,09)	(0,01; 0,05)	(-0,08; 0,02)	(-0,01; 0,05)
		p	0.71	0.27	0.16	0.94	0.86	0.74	0.098	0.71	0.65	0.78	0.16	0.69	0.42
Haspin	metaphase	orientation change	0	-0.07	0.01	0.04	-0.06	-0.04	-0.02	-0.02	-0.03	-0.07	-0.02	-0.09	-0.04
	(N_C,m,inh=16, N_C,m,ctr=14)	95% C.I.	(-0,04; 0,05)	(-0,06; -0,03)	(0,02; 0,03)	(-0,02; 0,04)	(-0,05; -0,04)	(-0,05; -0,00)	(-0,06; -0,01)	(-0,02; 0,02)	(-0,04; 0,02)	(-0,07; -0,04)	(-0,03; -0,00)	(-0,08; -0,06)	(-0,11; -0,06)
		p	0.94	0.012	0.59	0.28	0.00029	0.095	0.52	0.31	0.21	0.026	0.33	0.012	0.22
	segregation	orientation change	0.15	0.11	0.06	0.19	0.03	0.03	0.01	-0.02	-0.05	-0.14	0.01	-0.14	0.04
	(N_C,s,inh=16, N_C,s,ctr=13)	95% C.I.	(0,14; 0,18)	(0,06; 0,13)	(0,05; 0,07)	(0,18; 0,21)	(0,01; 0,04)	(0,03; 0,05)	(-0,04; -0,02)	(-0,08; 0,00)	(-0,08; -0,04)	(-0,18; -0,12)	(0,00; 0,03)	(-0,22; -0,10)	(0,02; 0,07)
		p	0.0058	0.043	7.4e-05	7.8e-07	0.13	0.078	0.7	0.64	0.038	0.055	0.53	0.024	0.048
KIF11	metaphase	orientation change	0.01	-0.06	0.04	0.01	-0.02	0	-0.01	-0.01	-0.02	0.03	0	-0.04	0.01
	(N_C,m,inh=13, N_C,m,ctr=14)	95% C.I.	(-0,04; -0,03)	(-0,08; -0,06)	(0,08; 0,09)	(0,02; 0,09)	(-0,06; -0,02)	(0,01; 0,05)	(-0,05; 0,04)	(-0,01; 0,00)	(-0,04; 0,01)	(-0,00; 0,05)	(-0,00; 0,04)	(-0,06; -0,05)	(-0,01; 0,04)
		p	0.81	0.031	0.21	0.9	0.33	1	0.82	0.48	0.53	0.29	0.99	0.12	0.68
	segregation	orientation change	-0.01	0	-0.01	-0.03	-0.02	-0.02	-0.06	0	-0.03	0.07	0.01	0.03	-0.03
	(N_C,s,inh=24, N_C,s,ctr=19)	95% C.I.	(-0,04; -0,00)	(-0,05; 0,04)	(-0,03; 0,01)	(-0,05; -0,03)	(-0,03; -0,01)	(-0,03; -0,02)	(-0,10; -0,03)	(0,01; 0,02)	(-0,06; 0,02)	(-0,04; 0,10)	(-0,01; 0,02)	(-0,04; 0,06)	(-0,03; 0,01)
		p	0.71	0.96	0.65	0.3	0.35	0.27	0.039	0.95	0.29	0.18	0.81	0.44	0.16
MT (paclitaxel)	metaphase	orientation change	-0.03	-0.03	0	-0.05	-0.02	-0.01	0	-0.02	-0.01	-0.01	0	-0.04	0
	(N_C,m,inh=12, N_C,m,ctr=15)	95% C.I.	(-0,05; 0,13)	(-0,06; -0,01)	(-0,02; 0,00)	(-0,15; -0,05)	(-0,02; 0,01)	(-0,04; 0,00)	(-0,02; 0,03)	(-0,04; -0,01)	(-0,03; 0,02)	(-0,08; 0,01)	(-0,01; 0,02)	(-0,10; -0,05)	(-0,00; 0,08)
		p	0.57	0.2	0.97	0.34	0.41	0.75	0.9	0.33	0.7	0.87	0.92	0.15	0.89
	segregation	orientation change	-0.05	-0.04	0	-0.01	-0.01	0	0.05	0	0.02	0	0.01	-0.03	-0.06
	(N_C,s,inh=13, N_C,s,ctr=13)	95% C.I.	(-0,15; -0,02)	(-0,17; 0,09)	(-0,01; 0,03)	(-0,04; 0,07)	(-0,03; 0,01)	(-0,02; -0,00)	(-0,01; 0,06)	(-0,03; 0,01)	(-0,01; -0,00)	(0,05; 0,29)	(-0,03; -0,00)	(-0,01; 0,03)	(-0,08; 0,01)
		p	0.46	0.5	0.98	0.92	0.6	0.87	0.24	0.99	0.62	0.93	0.67	0.74	0.088
MT (vinblastine)	metaphase	orientation change	-0.02	0.05	0.04	0.08	-0.01	0.01	0.02	-0.01	0.07	0.01	0.03	0.03	0.02
	(N_C,m,inh=9, N_C,m,ctr=14)	95% C.I.	(-0,03; 0,05)	(0,05; 0,06)	(0,01; 0,11)	(0,00; 0,13)	(0,00; 0,01)	(-0,03; 0,03)	(-0,04; 0,02)	(-0,04; -0,03)	(0,05; 0,06)	(0,03; 0,05)	(0,01; 0,02)	(-0,01; 0,00)	(-0,01; 0,05)
		p	0.62	0.06	0.19	0.099	0.65	0.59	0.59	0.54	0.032	0.39	0.11	0.36	0.51
	segregation	orientation change	0.15	-0.03	0.03	0.13	0.02	0.01	-0.06	0.01	-0.07	-0.07	-0.03	-0.11	0.04
	(N_C,s,inh=7, N_C,s,ctr=13)	95% C.I.	(-0,05; 0,30)	(-0,07; -0,05)	(-0,04; 0,07)	(0,16; 0,21)	(-0,04; 0,06)	(-0,06; 0,01)	(-0,13; -0,03)	(-0,06; 0,03)	(-0,09; -0,03)	(-0,14; 0,08)	(-0,02; 0,05)	(-0,15; -0,02)	(0,07; 0,09)
		p	0.22	0.67	0.18	0.03	0.42	0.68	0.12	0.83	0.028	0.36	0.3	0.14	0.34
PKL1	metaphase	orientation change	0.08	0.01	-0.08	-0.15	-0.08	-0.09	-0.11	-0.07	-0.07	0.06	-0.05	0.01	-0.14
	(N_C,m,inh=13, N_C,m,ctr=14)	95% C.I.	(0,06; 0,07)	(-0,09; 0,03)	(-0,09; -0,06)	(-0,15; -0,08)	(-0,14; -0,07)	(-0,11; -0,08)	(-0,14; -0,06)	(-0,08; -0,05)	(-0,10; -0,04)	(0,07; 0,09)	(-0,06; -0,03)	(0,00; 0,07)	(-0,17; -0,13)
		p	0.022	0.72	0.0077	0.025	0.00029	0.00011	0.00084	0.00032	0.0031	0.081	0.0073	0.59	0.00055
	segregation	orientation change	-0.1	-0.11	-0.02	-0.01	-0.06	-0.01	-0.07	-0.08	-0.03	0.04	-0.04	0.07	-0.07
	(N_C,s,inh=7, N_C,s,ctr=13)	95% C.I.	(-0,32; 0,09)	(-0,21; -0,11)	(-0,03; 0,00)	(-0,11; -0,04)	(-0,10; -0,05)	(-0,03; -0,01)	(-0,09; -0,04)	(-0,16; -0,07)	(-0,05; 0,00)	(0,05; 0,14)	(-0,09; -0,01)	(0,08; 0,18)	(-0,06; 0,00)
		p	0.47	0.36	0.43	0.91	0.043	0.81	0.15	0.034	0.51	0.76	0.21	0.48	0.19
BIRC5	metaphase	orientation change	0.04	0	-0.03	-0.05	-0.03	-0.06	-0.05	-0.03	-0.03	0.02	-0.04	-0.03	-0.06
	(N_C,m,inh=12, N_C,m,ctr=14)	95% C.I.	(-0,02; 0,06)	(-0,03; 0,05)	(-0,05; -0,02)	(-0,09; 0,01)	(-0,02; 0,00)	(-0,10; -0,06)	(-0,09; -0,02)	(-0,06; -0,02)	(-0,04; 0,01)	(-0,02; 0,00)	(-0,06; -0,04)	(-0,02; -0,01)	(-0,08; -0,01)
		p	0.33	0.99	0.45	0.49	0.24	0.039	0.094	0.22	0.27	0.51	0.058	0.3	0.21
	segregation	orientation change	-0.17	-0.19	0.01	-0.03	-0.05	-0.04	-0.05	-0.03	-0.02	-0.04	-0.05	0.04	-0.07
	(N_C,s,inh=14, N_C,s,ctr=13)	95% C.I.	(-0,28; -0,04)	(-0,28; -0,17)	(-0,01; 0,01)	(-0,05; 0,02)	(-0,10; -0,02)	(-0,06; -0,02)	(-0,10; -0,04)	(-0,01; 0,00)	(-0,05; 0,00)	(-0,14; -0,04)	(-0,08; -0,05)	(-0,07; 0,04)	(-0,14; -0,08)
		p	0.087	0.038	0.47	0.66	0.11	0.13	0.19	0.36	0.55	0.56	0.063	0.64	0.11
Topoisomerase II	metaphase	orientation change	-0.02	-0.06	0.04	0.07	-0.01	0.03	0.01	-0.03	0.02	0.03	0.01	-0.01	0.03
	(N_C,m,inh=9, N_C,m,ctr=15)	95% C.I.	(-0,03; 0,06)	(-0,06; -0,01)	(-0,02; 0,07)	(-0,01; 0,11)	(-0,01; 0,01)	(-0,00; 0,01)	(-0,02; 0,05)	(-0,07; -0,01)	(-0,01; 0,06)	(0,05; 0,08)	(-0,02; 0,03)	(-0,01; 0,02)	(0,00; 0,05)
		p	0.75	0.021	0.24	0.23	0.68	0.25	0.65	0.18	0.4	0.42	0.67	0.78	0.44
	segregation	orientation change	-0.14	0.18	0.05	0	0.04	0.05	0.01	0.07	0.02	0.01	0.02	-0.02	0
	(N_C,s,inh=3, N_C,s,ctr=13)	95% C.I.	(-0,22; -0,04)	(0,06; 0,24)	(0,04; 0,10)	(-0,02; 0,08)	(0,01; 0,06)	(0,07; 0,11)	(0,01; 0,07)	(0,02; 0,08)	(0,01; 0,06)	(-0,02; 0,31)	(-0,00; 0,01)	(-0,07; 0,00)	(-0,01; 0,01)
		p	0.2	0.079	0.22	0.91	0.3	0.23	0.84	0.15	0.74	0.95	0.64	0.88	0.94
