# Supplementary material for: Unraveling mitotic protein networks by 3D multiplexed epitope drug screening
Source: Mol Syst Biol. 2018 Aug 13;14(8):e8238. doi: 10.15252/msb.20188238 (PMC6088390; doi:10.15252/msb.20188238)
Supplement: Supplementary file 4 — Dataset EV2 [file MSB-14-e8238-s004.zip]

Archive with 3,043 entries (1,589 files):
- readme.txt
- 1_-_3dRegWithCleanup/
- 1_-_3dRegWithCleanup/.knimeLock
- 1_-_3dRegWithCleanup/.savedWithData
- 1_-_3dRegWithCleanup/workflow.knime
- 1_-_3dRegWithCleanup/workflowset.meta
- 1_-_3dRegWithCleanup/.artifacts/
- 1_-_3dRegWithCleanup/.artifacts/openapi-input-parameters.json
- 1_-_3dRegWithCleanup/3d_registrat_(#2260)/
- 1_-_3dRegWithCleanup/3d_registrat_(#2260)/.savedWithData
- 1_-_3dRegWithCleanup/3d_registrat_(#2260)/workflow.knime
- 1_-_3dRegWithCleanup/3d_registrat_(#2260)/call_externa_(#2190)/
- 1_-_3dRegWithCleanup/3d_registrat_(#2260)/call_externa_(#2190)/.savedWithData
- 1_-_3dRegWithCleanup/3d_registrat_(#2260)/call_externa_(#2190)/workflow.knime
- 1_-_3dRegWithCleanup/3d_registrat_(#2260)/call_externa_(#2190)/Chunk_Loop_Start_(#2195)/
- 1_-_3dRegWithCleanup/3d_registrat_(#2260)/call_externa_(#2190)/Chunk_Loop_Start_(#2195)/settings.xml
- 1_-_3dRegWithCleanup/3d_registrat_(#2260)/call_externa_(#2190)/Column_Filter_(#1070)/
- 1_-_3dRegWithCleanup/3d_registrat_(#2260)/call_externa_(#2190)/Column_Filter_(#1070)/settings.xml
- 1_-_3dRegWithCleanup/3d_registrat_(#2260)/call_externa_(#2190)/Column_Filter_(#2198)/
- 1_-_3dRegWithCleanup/3d_registrat_(#2260)/call_externa_(#2190)/Column_Filter_(#2198)/settings.xml
- 1_-_3dRegWithCleanup/3d_registrat_(#2260)/call_externa_(#2190)/Column_Rename_(#1059)/
- 1_-_3dRegWithCleanup/3d_registrat_(#2260)/call_externa_(#2190)/Column_Rename_(#1059)/settings.xml
- 1_-_3dRegWithCleanup/3d_registrat_(#2260)/call_externa_(#2190)/Concatenate__Optional_in__(#2189)/
- 1_-_3dRegWithCleanup/3d_registrat_(#2260)/call_externa_(#2190)/Concatenate__Optional_in__(#2189)/settings.xml
- 1_-_3dRegWithCleanup/3d_registrat_(#2260)/call_externa_(#2190)/copy_output_(#2208)/
- 1_-_3dRegWithCleanup/3d_registrat_(#2260)/call_externa_(#2190)/copy_output_(#2208)/.savedWithData
- 1_-_3dRegWithCleanup/3d_registrat_(#2260)/call_externa_(#2190)/copy_output_(#2208)/workflow.knime
- 1_-_3dRegWithCleanup/3d_registrat_(#2260)/call_externa_(#2190)/copy_output_(#2208)/Column_Splitter_(#2226)/
- 1_-_3dRegWithCleanup/3d_registrat_(#2260)/call_externa_(#2190)/copy_output_(#2208)/Column_Splitter_(#2226)/settings.xml
- 1_-_3dRegWithCleanup/3d_registrat_(#2260)/call_externa_(#2190)/copy_output_(#2208)/Copy_Move_Files_(#2221)/
- 1_-_3dRegWithCleanup/3d_registrat_(#2260)/call_externa_(#2190)/copy_output_(#2208)/Copy_Move_Files_(#2221)/settings.xml
- 1_-_3dRegWithCleanup/3d_registrat_(#2260)/call_externa_(#2190)/copy_output_(#2208)/Image_Properties_(#2204)/
- 1_-_3dRegWithCleanup/3d_registrat_(#2260)/call_externa_(#2190)/copy_output_(#2208)/Image_Properties_(#2204)/settings.xml
- 1_-_3dRegWithCleanup/3d_registrat_(#2260)/call_externa_(#2190)/copy_output_(#2208)/Java_Snippet_(#2212)/
- 1_-_3dRegWithCleanup/3d_registrat_(#2260)/call_externa_(#2190)/copy_output_(#2208)/Java_Snippet_(#2212)/settings.xml
- 1_-_3dRegWithCleanup/3d_registrat_(#2260)/call_externa_(#2190)/copy_output_(#2208)/Joiner_(#2203)/
- 1_-_3dRegWithCleanup/3d_registrat_(#2260)/call_externa_(#2190)/copy_output_(#2208)/Joiner_(#2203)/settings.xml
- 1_-_3dRegWithCleanup/3d_registrat_(#2260)/call_externa_(#2190)/copy_output_(#2208)/List_Files_(#2218)/
- 1_-_3dRegWithCleanup/3d_registrat_(#2260)/call_externa_(#2190)/copy_output_(#2208)/List_Files_(#2218)/settings.xml
- 1_-_3dRegWithCleanup/3d_registrat_(#2260)/call_externa_(#2190)/copy_output_(#2208)/String_Manipulation_(#2213)/
- 1_-_3dRegWithCleanup/3d_registrat_(#2260)/call_externa_(#2190)/copy_output_(#2208)/String_Manipulation_(#2213)/settings.xml
- 1_-_3dRegWithCleanup/3d_registrat_(#2260)/call_externa_(#2190)/copy_output_(#2208)/String_to_URI_(#2222)/
- 1_-_3dRegWithCleanup/3d_registrat_(#2260)/call_externa_(#2190)/copy_output_(#2208)/String_to_URI_(#2222)/settings.xml
- 1_-_3dRegWithCleanup/3d_registrat_(#2260)/call_externa_(#2190)/copy_output_(#2208)/String_to_URI_(#2223)/
- 1_-_3dRegWithCleanup/3d_registrat_(#2260)/call_externa_(#2190)/copy_output_(#2208)/String_to_URI_(#2223)/settings.xml
- 1_-_3dRegWithCleanup/3d_registrat_(#2260)/call_externa_(#2190)/copy_output_(#2208)/Table_Row_to_Variable_(#2227)/
- 1_-_3dRegWithCleanup/3d_registrat_(#2260)/call_externa_(#2190)/copy_output_(#2208)/Table_Row_to_Variable_(#2227)/settings.xml
- 1_-_3dRegWithCleanup/3d_registrat_(#2260)/call_externa_(#2190)/Create_Temp_Dir_(#1004)/
- 1_-_3dRegWithCleanup/3d_registrat_(#2260)/call_externa_(#2190)/Create_Temp_Dir_(#1004)/settings.xml
- 1_-_3dRegWithCleanup/3d_registrat_(#2260)/call_externa_(#2190)/execute_exte_(#1025)/
- 1_-_3dRegWithCleanup/3d_registrat_(#2260)/call_externa_(#2190)/execute_exte_(#1025)/.savedWithData
- 1_-_3dRegWithCleanup/3d_registrat_(#2260)/call_externa_(#2190)/execute_exte_(#1025)/workflow.knime
- 1_-_3dRegWithCleanup/3d_registrat_(#2260)/call_externa_(#2190)/execute_exte_(#1025)/Column_Appender_(#1017)/
- 1_-_3dRegWithCleanup/3d_registrat_(#2260)/call_externa_(#2190)/execute_exte_(#1025)/Column_Appender_(#1017)/settings.xml
- 1_-_3dRegWithCleanup/3d_registrat_(#2260)/call_externa_(#2190)/execute_exte_(#1025)/External_Tool_(#804)/
- 1_-_3dRegWithCleanup/3d_registrat_(#2260)/call_externa_(#2190)/execute_exte_(#1025)/External_Tool_(#804)/settings.xml
- 1_-_3dRegWithCleanup/3d_registrat_(#2260)/call_externa_(#2190)/execute_exte_(#1025)/Java_Edit_Variable_(#1013)/
- 1_-_3dRegWithCleanup/3d_registrat_(#2260)/call_externa_(#2190)/execute_exte_(#1025)/Java_Edit_Variable_(#1013)/settings.xml
- 1_-_3dRegWithCleanup/3d_registrat_(#2260)/call_externa_(#2190)/execute_exte_(#1025)/RowID_(#1016)/
- 1_-_3dRegWithCleanup/3d_registrat_(#2260)/call_externa_(#2190)/execute_exte_(#1025)/RowID_(#1016)/settings.xml
- 1_-_3dRegWithCleanup/3d_registrat_(#2260)/call_externa_(#2190)/execute_exte_(#1025)/RowID_(#1018)/
- 1_-_3dRegWithCleanup/3d_registrat_(#2260)/call_externa_(#2190)/execute_exte_(#1025)/RowID_(#1018)/settings.xml
- 1_-_3dRegWithCleanup/3d_registrat_(#2260)/call_externa_(#2190)/ij_output_re_(#2148)/
- 1_-_3dRegWithCleanup/3d_registrat_(#2260)/call_externa_(#2190)/ij_output_re_(#2148)/.savedWithData
- 1_-_3dRegWithCleanup/3d_registrat_(#2260)/call_externa_(#2190)/ij_output_re_(#2148)/workflow.knime
- 1_-_3dRegWithCleanup/3d_registrat_(#2260)/call_externa_(#2190)/ij_output_re_(#2148)/Column_List_Loop_Start_(#1060)/
- 1_-_3dRegWithCleanup/3d_registrat_(#2260)/call_externa_(#2190)/ij_output_re_(#2148)/Column_List_Loop_Start_(#1060)/settings.xml
- 1_-_3dRegWithCleanup/3d_registrat_(#2260)/call_externa_(#2190)/ij_output_re_(#2148)/Column_Rename_(#1064)/
- 1_-_3dRegWithCleanup/3d_registrat_(#2260)/call_externa_(#2190)/ij_output_re_(#2148)/Column_Rename_(#1064)/settings.xml
- 1_-_3dRegWithCleanup/3d_registrat_(#2260)/call_externa_(#2190)/ij_output_re_(#2148)/Column_Rename__Regex__(#1061)/
- 1_-_3dRegWithCleanup/3d_registrat_(#2260)/call_externa_(#2190)/ij_output_re_(#2148)/Column_Rename__Regex__(#1061)/settings.xml
- 1_-_3dRegWithCleanup/3d_registrat_(#2260)/call_externa_(#2190)/ij_output_re_(#2148)/Column_Splitter_(#2060)/
- 1_-_3dRegWithCleanup/3d_registrat_(#2260)/call_externa_(#2190)/ij_output_re_(#2148)/Column_Splitter_(#2060)/settings.xml
- 1_-_3dRegWithCleanup/3d_registrat_(#2260)/call_externa_(#2190)/ij_output_re_(#2148)/Constant_Value_Column_(#2062)/
- 1_-_3dRegWithCleanup/3d_registrat_(#2260)/call_externa_(#2190)/ij_output_re_(#2148)/Constant_Value_Column_(#2062)/settings.xml
- 1_-_3dRegWithCleanup/3d_registrat_(#2260)/call_externa_(#2190)/ij_output_re_(#2148)/File_Reader_(#2059)/
- 1_-_3dRegWithCleanup/3d_registrat_(#2260)/call_externa_(#2190)/ij_output_re_(#2148)/File_Reader_(#2059)/settings.xml
- 1_-_3dRegWithCleanup/3d_registrat_(#2260)/call_externa_(#2190)/ij_output_re_(#2148)/Image_Reader__Table__(#1063)/
- 1_-_3dRegWithCleanup/3d_registrat_(#2260)/call_externa_(#2190)/ij_output_re_(#2148)/Image_Reader__Table__(#1063)/settings.xml
- 1_-_3dRegWithCleanup/3d_registrat_(#2260)/call_externa_(#2190)/ij_output_re_(#2148)/Java_Edit_Variable_(#1066)/
- 1_-_3dRegWithCleanup/3d_registrat_(#2260)/call_externa_(#2190)/ij_output_re_(#2148)/Java_Edit_Variable_(#1066)/settings.xml
- 1_-_3dRegWithCleanup/3d_registrat_(#2260)/call_externa_(#2190)/ij_output_re_(#2148)/Loop_End_(#2064)/
- 1_-_3dRegWithCleanup/3d_registrat_(#2260)/call_externa_(#2190)/ij_output_re_(#2148)/Loop_End_(#2064)/settings.xml
- 1_-_3dRegWithCleanup/3d_registrat_(#2260)/call_externa_(#2190)/ij_output_re_(#2148)/Loop_End__Column_Append__(#1065)/
- 1_-_3dRegWithCleanup/3d_registrat_(#2260)/call_externa_(#2190)/ij_output_re_(#2148)/Loop_End__Column_Append__(#1065)/settings.xml
- 1_-_3dRegWithCleanup/3d_registrat_(#2260)/call_externa_(#2190)/ij_output_re_(#2148)/RowID_(#1069)/
- 1_-_3dRegWithCleanup/3d_registrat_(#2260)/call_externa_(#2190)/ij_output_re_(#2148)/RowID_(#1069)/settings.xml
- 1_-_3dRegWithCleanup/3d_registrat_(#2260)/call_externa_(#2190)/ij_output_re_(#2148)/String_to_URI_(#2061)/
- 1_-_3dRegWithCleanup/3d_registrat_(#2260)/call_externa_(#2190)/ij_output_re_(#2148)/String_to_URI_(#2061)/settings.xml
- 1_-_3dRegWithCleanup/3d_registrat_(#2260)/call_externa_(#2190)/ij_output_re_(#2148)/Table_Row_To_Variable_Loop_Start_(#2063)/
- 1_-_3dRegWithCleanup/3d_registrat_(#2260)/call_externa_(#2190)/ij_output_re_(#2148)/Table_Row_To_Variable_Loop_Start_(#2063)/settings.xml
- 1_-_3dRegWithCleanup/3d_registrat_(#2260)/call_externa_(#2190)/Image_Viewer_(#2153)/
- 1_-_3dRegWithCleanup/3d_registrat_(#2260)/call_externa_(#2190)/Image_Viewer_(#2153)/settings.xml
- 1_-_3dRegWithCleanup/3d_registrat_(#2260)/call_externa_(#2190)/Image_Viewer_(#2213)/
- 1_-_3dRegWithCleanup/3d_registrat_(#2260)/call_externa_(#2190)/Image_Viewer_(#2213)/settings.xml
- 1_-_3dRegWithCleanup/3d_registrat_(#2260)/call_externa_(#2190)/Image_Writer_(#2211)/
- 1_-_3dRegWithCleanup/3d_registrat_(#2260)/call_externa_(#2190)/Image_Writer_(#2211)/settings.xml
- 1_-_3dRegWithCleanup/3d_registrat_(#2260)/call_externa_(#2190)/Java_Snippet_(#2210)/
- 1_-_3dRegWithCleanup/3d_registrat_(#2260)/call_externa_(#2190)/Java_Snippet_(#2210)/settings.xml
- 1_-_3dRegWithCleanup/3d_registrat_(#2260)/call_externa_(#2190)/Loop_End_(#2196)/
- 1_-_3dRegWithCleanup/3d_registrat_(#2260)/call_externa_(#2190)/Loop_End_(#2196)/settings.xml
- 1_-_3dRegWithCleanup/3d_registrat_(#2260)/call_externa_(#2190)/Parallel_Chunk_End_(#2186)/
- 1_-_3dRegWithCleanup/3d_registrat_(#2260)/call_externa_(#2190)/Parallel_Chunk_End_(#2186)/settings.xml
- 1_-_3dRegWithCleanup/3d_registrat_(#2260)/call_externa_(#2190)/Parallel_Chunk_Start_(#2185)/
- 1_-_3dRegWithCleanup/3d_registrat_(#2260)/call_externa_(#2190)/Parallel_Chunk_Start_(#2185)/settings.xml
- 1_-_3dRegWithCleanup/3d_registrat_(#2260)/call_externa_(#2190)/String_Manipulation_(#2201)/
- 1_-_3dRegWithCleanup/3d_registrat_(#2260)/call_externa_(#2190)/String_Manipulation_(#2201)/settings.xml
- 1_-_3dRegWithCleanup/3d_registrat_(#2260)/call_externa_(#2190)/Variable_to_Table_Column_(#2193)/
- 1_-_3dRegWithCleanup/3d_registrat_(#2260)/call_externa_(#2190)/Variable_to_Table_Column_(#2193)/settings.xml
- 1_-_3dRegWithCleanup/3d_registrat_(#2260)/call_externa_(#2220)/
- 1_-_3dRegWithCleanup/3d_registrat_(#2260)/call_externa_(#2220)/.savedWithData
- 1_-_3dRegWithCleanup/3d_registrat_(#2260)/call_externa_(#2220)/settings.xml
- 1_-_3dRegWithCleanup/3d_registrat_(#2260)/call_externa_(#2220)/workflow.knime
- 1_-_3dRegWithCleanup/3d_registrat_(#2260)/call_externa_(#2220)/Chunk_Loop_Start_(#2177)/
- 1_-_3dRegWithCleanup/3d_registrat_(#2260)/call_externa_(#2220)/Chunk_Loop_Start_(#2177)/settings.xml
- 1_-_3dRegWithCleanup/3d_registrat_(#2260)/call_externa_(#2220)/Chunk_Loop_Start_(#2195)/
- 1_-_3dRegWithCleanup/3d_registrat_(#2260)/call_externa_(#2220)/Chunk_Loop_Start_(#2195)/settings.xml
- 1_-_3dRegWithCleanup/3d_registrat_(#2260)/call_externa_(#2220)/Column_Filter_(#1069)/
- 1_-_3dRegWithCleanup/3d_registrat_(#2260)/call_externa_(#2220)/Column_Filter_(#1069)/settings.xml
- 1_-_3dRegWithCleanup/3d_registrat_(#2260)/call_externa_(#2220)/Column_Filter_(#1070)/
- 1_-_3dRegWithCleanup/3d_registrat_(#2260)/call_externa_(#2220)/Column_Filter_(#1070)/settings.xml
- 1_-_3dRegWithCleanup/3d_registrat_(#2260)/call_externa_(#2220)/Column_Filter_(#2198)/
- 1_-_3dRegWithCleanup/3d_registrat_(#2260)/call_externa_(#2220)/Column_Filter_(#2198)/settings.xml
- 1_-_3dRegWithCleanup/3d_registrat_(#2260)/call_externa_(#2220)/Column_Rename_(#1059)/
- 1_-_3dRegWithCleanup/3d_registrat_(#2260)/call_externa_(#2220)/Column_Rename_(#1059)/settings.xml
- 1_-_3dRegWithCleanup/3d_registrat_(#2260)/call_externa_(#2220)/Concatenate__Optional_in__(#2189)/
- 1_-_3dRegWithCleanup/3d_registrat_(#2260)/call_externa_(#2220)/Concatenate__Optional_in__(#2189)/settings.xml
- 1_-_3dRegWithCleanup/3d_registrat_(#2260)/call_externa_(#2220)/copy_output_(#2208)/
- 1_-_3dRegWithCleanup/3d_registrat_(#2260)/call_externa_(#2220)/copy_output_(#2208)/.savedWithData
- 1_-_3dRegWithCleanup/3d_registrat_(#2260)/call_externa_(#2220)/copy_output_(#2208)/settings.xml
- 1_-_3dRegWithCleanup/3d_registrat_(#2260)/call_externa_(#2220)/copy_output_(#2208)/workflow.knime
- 1_-_3dRegWithCleanup/3d_registrat_(#2260)/call_externa_(#2220)/copy_output_(#2208)/Column_Splitter_(#2226)/
- 1_-_3dRegWithCleanup/3d_registrat_(#2260)/call_externa_(#2220)/copy_output_(#2208)/Column_Splitter_(#2226)/settings.xml
- 1_-_3dRegWithCleanup/3d_registrat_(#2260)/call_externa_(#2220)/copy_output_(#2208)/Copy_Move_Files_(#2221)/
- 1_-_3dRegWithCleanup/3d_registrat_(#2260)/call_externa_(#2220)/copy_output_(#2208)/Copy_Move_Files_(#2221)/settings.xml
- 1_-_3dRegWithCleanup/3d_registrat_(#2260)/call_externa_(#2220)/copy_output_(#2208)/Image_Properties_(#2204)/
- 1_-_3dRegWithCleanup/3d_registrat_(#2260)/call_externa_(#2220)/copy_output_(#2208)/Image_Properties_(#2204)/settings.xml
- 1_-_3dRegWithCleanup/3d_registrat_(#2260)/call_externa_(#2220)/copy_output_(#2208)/Java_Snippet_(#2212)/
- 1_-_3dRegWithCleanup/3d_registrat_(#2260)/call_externa_(#2220)/copy_output_(#2208)/Java_Snippet_(#2212)/settings.xml
- 1_-_3dRegWithCleanup/3d_registrat_(#2260)/call_externa_(#2220)/copy_output_(#2208)/Joiner_(#2203)/
- 1_-_3dRegWithCleanup/3d_registrat_(#2260)/call_externa_(#2220)/copy_output_(#2208)/Joiner_(#2203)/settings.xml
- 1_-_3dRegWithCleanup/3d_registrat_(#2260)/call_externa_(#2220)/copy_output_(#2208)/List_Files_(#2218)/
- 1_-_3dRegWithCleanup/3d_registrat_(#2260)/call_externa_(#2220)/copy_output_(#2208)/List_Files_(#2218)/settings.xml
- 1_-_3dRegWithCleanup/3d_registrat_(#2260)/call_externa_(#2220)/copy_output_(#2208)/String_Manipulation_(#2213)/
- 1_-_3dRegWithCleanup/3d_registrat_(#2260)/call_externa_(#2220)/copy_output_(#2208)/String_Manipulation_(#2213)/settings.xml
- 1_-_3dRegWithCleanup/3d_registrat_(#2260)/call_externa_(#2220)/copy_output_(#2208)/String_to_URI_(#2222)/
- 1_-_3dRegWithCleanup/3d_registrat_(#2260)/call_externa_(#2220)/copy_output_(#2208)/String_to_URI_(#2222)/settings.xml
- 1_-_3dRegWithCleanup/3d_registrat_(#2260)/call_externa_(#2220)/copy_output_(#2208)/String_to_URI_(#2223)/
- 1_-_3dRegWithCleanup/3d_registrat_(#2260)/call_externa_(#2220)/copy_output_(#2208)/String_to_URI_(#2223)/settings.xml
- 1_-_3dRegWithCleanup/3d_registrat_(#2260)/call_externa_(#2220)/copy_output_(#2208)/Table_Row_to_Variable_(#2227)/
- 1_-_3dRegWithCleanup/3d_registrat_(#2260)/call_externa_(#2220)/copy_output_(#2208)/Table_Row_to_Variable_(#2227)/settings.xml
- 1_-_3dRegWithCleanup/3d_registrat_(#2260)/call_externa_(#2220)/copy_output_(#2208)/WrappedNode_Input_(#2208)/
- 1_-_3dRegWithCleanup/3d_registrat_(#2260)/call_externa_(#2220)/copy_output_(#2208)/WrappedNode_Input_(#2208)/settings.xml
- 1_-_3dRegWithCleanup/3d_registrat_(#2260)/call_externa_(#2220)/copy_output_(#2208)/WrappedNode_Output_(#2209)/
- 1_-_3dRegWithCleanup/3d_registrat_(#2260)/call_externa_(#2220)/copy_output_(#2208)/WrappedNode_Output_(#2209)/settings.xml
- 1_-_3dRegWithCleanup/3d_registrat_(#2260)/call_externa_(#2220)/Create_Temp_Dir_(#1004)/
- 1_-_3dRegWithCleanup/3d_registrat_(#2260)/call_externa_(#2220)/Create_Temp_Dir_(#1004)/settings.xml
- 1_-_3dRegWithCleanup/3d_registrat_(#2260)/call_externa_(#2220)/Delete_Files_(#2187)/
- 1_-_3dRegWithCleanup/3d_registrat_(#2260)/call_externa_(#2220)/Delete_Files_(#2187)/settings.xml
- 1_-_3dRegWithCleanup/3d_registrat_(#2260)/call_externa_(#2220)/execute_exte_(#1025)/
- 1_-_3dRegWithCleanup/3d_registrat_(#2260)/call_externa_(#2220)/execute_exte_(#1025)/.savedWithData
- 1_-_3dRegWithCleanup/3d_registrat_(#2260)/call_externa_(#2220)/execute_exte_(#1025)/workflow.knime
- 1_-_3dRegWithCleanup/3d_registrat_(#2260)/call_externa_(#2220)/execute_exte_(#1025)/Column_Appender_(#1017)/
- 1_-_3dRegWithCleanup/3d_registrat_(#2260)/call_externa_(#2220)/execute_exte_(#1025)/Column_Appender_(#1017)/settings.xml
- 1_-_3dRegWithCleanup/3d_registrat_(#2260)/call_externa_(#2220)/execute_exte_(#1025)/External_Tool_(#804)/
- 1_-_3dRegWithCleanup/3d_registrat_(#2260)/call_externa_(#2220)/execute_exte_(#1025)/External_Tool_(#804)/settings.xml
- 1_-_3dRegWithCleanup/3d_registrat_(#2260)/call_externa_(#2220)/execute_exte_(#1025)/Java_Edit_Variable_(#1013)/
- 1_-_3dRegWithCleanup/3d_registrat_(#2260)/call_externa_(#2220)/execute_exte_(#1025)/Java_Edit_Variable_(#1013)/settings.xml
- 1_-_3dRegWithCleanup/3d_registrat_(#2260)/call_externa_(#2220)/execute_exte_(#1025)/RowID_(#1016)/
- 1_-_3dRegWithCleanup/3d_registrat_(#2260)/call_externa_(#2220)/execute_exte_(#1025)/RowID_(#1016)/settings.xml
- 1_-_3dRegWithCleanup/3d_registrat_(#2260)/call_externa_(#2220)/execute_exte_(#1025)/RowID_(#1018)/
- 1_-_3dRegWithCleanup/3d_registrat_(#2260)/call_externa_(#2220)/execute_exte_(#1025)/RowID_(#1018)/settings.xml
- 1_-_3dRegWithCleanup/3d_registrat_(#2260)/call_externa_(#2220)/ij_output_re_(#2148)/
- 1_-_3dRegWithCleanup/3d_registrat_(#2260)/call_externa_(#2220)/ij_output_re_(#2148)/.savedWithData
- 1_-_3dRegWithCleanup/3d_registrat_(#2260)/call_externa_(#2220)/ij_output_re_(#2148)/workflow.knime
- 1_-_3dRegWithCleanup/3d_registrat_(#2260)/call_externa_(#2220)/ij_output_re_(#2148)/Column_List_Loop_Start_(#1060)/
- 1_-_3dRegWithCleanup/3d_registrat_(#2260)/call_externa_(#2220)/ij_output_re_(#2148)/Column_List_Loop_Start_(#1060)/settings.xml
- 1_-_3dRegWithCleanup/3d_registrat_(#2260)/call_externa_(#2220)/ij_output_re_(#2148)/Column_Rename_(#1064)/
- 1_-_3dRegWithCleanup/3d_registrat_(#2260)/call_externa_(#2220)/ij_output_re_(#2148)/Column_Rename_(#1064)/settings.xml
- 1_-_3dRegWithCleanup/3d_registrat_(#2260)/call_externa_(#2220)/ij_output_re_(#2148)/Column_Rename__Regex__(#1061)/
- 1_-_3dRegWithCleanup/3d_registrat_(#2260)/call_externa_(#2220)/ij_output_re_(#2148)/Column_Rename__Regex__(#1061)/settings.xml
- 1_-_3dRegWithCleanup/3d_registrat_(#2260)/call_externa_(#2220)/ij_output_re_(#2148)/Column_Splitter_(#2060)/
- 1_-_3dRegWithCleanup/3d_registrat_(#2260)/call_externa_(#2220)/ij_output_re_(#2148)/Column_Splitter_(#2060)/settings.xml
- 1_-_3dRegWithCleanup/3d_registrat_(#2260)/call_externa_(#2220)/ij_output_re_(#2148)/Constant_Value_Column_(#2062)/
- 1_-_3dRegWithCleanup/3d_registrat_(#2260)/call_externa_(#2220)/ij_output_re_(#2148)/Constant_Value_Column_(#2062)/settings.xml
- 1_-_3dRegWithCleanup/3d_registrat_(#2260)/call_externa_(#2220)/ij_output_re_(#2148)/File_Meta_Info_(#2065)/
- 1_-_3dRegWithCleanup/3d_registrat_(#2260)/call_externa_(#2220)/ij_output_re_(#2148)/File_Meta_Info_(#2065)/settings.xml
- 1_-_3dRegWithCleanup/3d_registrat_(#2260)/call_externa_(#2220)/ij_output_re_(#2148)/File_Reader_(#2059)/
- 1_-_3dRegWithCleanup/3d_registrat_(#2260)/call_externa_(#2220)/ij_output_re_(#2148)/File_Reader_(#2059)/settings.xml
- 1_-_3dRegWithCleanup/3d_registrat_(#2260)/call_externa_(#2220)/ij_output_re_(#2148)/Image_Reader__Table__(#1063)/
- 1_-_3dRegWithCleanup/3d_registrat_(#2260)/call_externa_(#2220)/ij_output_re_(#2148)/Image_Reader__Table__(#1063)/settings.xml
- 1_-_3dRegWithCleanup/3d_registrat_(#2260)/call_externa_(#2220)/ij_output_re_(#2148)/Java_Edit_Variable_(#1066)/
- 1_-_3dRegWithCleanup/3d_registrat_(#2260)/call_externa_(#2220)/ij_output_re_(#2148)/Java_Edit_Variable_(#1066)/settings.xml
- 1_-_3dRegWithCleanup/3d_registrat_(#2260)/call_externa_(#2220)/ij_output_re_(#2148)/Loop_End_(#2064)/
- 1_-_3dRegWithCleanup/3d_registrat_(#2260)/call_externa_(#2220)/ij_output_re_(#2148)/Loop_End_(#2064)/settings.xml
- 1_-_3dRegWithCleanup/3d_registrat_(#2260)/call_externa_(#2220)/ij_output_re_(#2148)/Loop_End__Column_Append__(#1065)/
- 1_-_3dRegWithCleanup/3d_registrat_(#2260)/call_externa_(#2220)/ij_output_re_(#2148)/Loop_End__Column_Append__(#1065)/settings.xml
- 1_-_3dRegWithCleanup/3d_registrat_(#2260)/call_externa_(#2220)/ij_output_re_(#2148)/RowID_(#1069)/
- 1_-_3dRegWithCleanup/3d_registrat_(#2260)/call_externa_(#2220)/ij_output_re_(#2148)/RowID_(#1069)/settings.xml
- 1_-_3dRegWithCleanup/3d_registrat_(#2260)/call_externa_(#2220)/ij_output_re_(#2148)/String_to_URI_(#2061)/
- 1_-_3dRegWithCleanup/3d_registrat_(#2260)/call_externa_(#2220)/ij_output_re_(#2148)/String_to_URI_(#2061)/settings.xml
- 1_-_3dRegWithCleanup/3d_registrat_(#2260)/call_externa_(#2220)/ij_output_re_(#2148)/Table_Row_To_Variable_Loop_Start_(#2063)/
- 1_-_3dRegWithCleanup/3d_registrat_(#2260)/call_externa_(#2220)/ij_output_re_(#2148)/Table_Row_To_Variable_Loop_Start_(#2063)/settings.xml
- 1_-_3dRegWithCleanup/3d_registrat_(#2260)/call_externa_(#2220)/Image_Viewer_(#2153)/
- 1_-_3dRegWithCleanup/3d_registrat_(#2260)/call_externa_(#2220)/Image_Viewer_(#2153)/settings.xml
- 1_-_3dRegWithCleanup/3d_registrat_(#2260)/call_externa_(#2220)/Loop_End_(#2178)/
- 1_-_3dRegWithCleanup/3d_registrat_(#2260)/call_externa_(#2220)/Loop_End_(#2178)/settings.xml
- 1_-_3dRegWithCleanup/3d_registrat_(#2260)/call_externa_(#2220)/Loop_End_(#2196)/
- 1_-_3dRegWithCleanup/3d_registrat_(#2260)/call_externa_(#2220)/Loop_End_(#2196)/settings.xml
- 1_-_3dRegWithCleanup/3d_registrat_(#2260)/call_externa_(#2220)/Parallel_Chunk_End_(#2186)/
- 1_-_3dRegWithCleanup/3d_registrat_(#2260)/call_externa_(#2220)/Parallel_Chunk_End_(#2186)/settings.xml
- 1_-_3dRegWithCleanup/3d_registrat_(#2260)/call_externa_(#2220)/Parallel_Chunk_Start_(#2185)/
- 1_-_3dRegWithCleanup/3d_registrat_(#2260)/call_externa_(#2220)/Parallel_Chunk_Start_(#2185)/settings.xml
- 1_-_3dRegWithCleanup/3d_registrat_(#2260)/call_externa_(#2220)/store_as_ij_(#1024)/
- 1_-_3dRegWithCleanup/3d_registrat_(#2260)/call_externa_(#2220)/store_as_ij_(#1024)/.savedWithData
- 1_-_3dRegWithCleanup/3d_registrat_(#2260)/call_externa_(#2220)/store_as_ij_(#1024)/workflow.knime
- 1_-_3dRegWithCleanup/3d_registrat_(#2260)/call_externa_(#2220)/store_as_ij_(#1024)/Chunk_Loop_Start_(#891)/
- 1_-_3dRegWithCleanup/3d_registrat_(#2260)/call_externa_(#2220)/store_as_ij_(#1024)/Chunk_Loop_Start_(#891)/settings.xml
- 1_-_3dRegWithCleanup/3d_registrat_(#2260)/call_externa_(#2220)/store_as_ij_(#1024)/Copy_Move_Files_(#889)/
- 1_-_3dRegWithCleanup/3d_registrat_(#2260)/call_externa_(#2220)/store_as_ij_(#1024)/Copy_Move_Files_(#889)/settings.xml
- 1_-_3dRegWithCleanup/3d_registrat_(#2260)/call_externa_(#2220)/store_as_ij_(#1024)/Image_Viewer_(#899)/
- 1_-_3dRegWithCleanup/3d_registrat_(#2260)/call_externa_(#2220)/store_as_ij_(#1024)/Image_Viewer_(#899)/settings.xml
- 1_-_3dRegWithCleanup/3d_registrat_(#2260)/call_externa_(#2220)/store_as_ij_(#1024)/Java_Snippet_(#895)/
- 1_-_3dRegWithCleanup/3d_registrat_(#2260)/call_externa_(#2220)/store_as_ij_(#1024)/Java_Snippet_(#895)/settings.xml
- 1_-_3dRegWithCleanup/3d_registrat_(#2260)/call_externa_(#2220)/store_as_ij_(#1024)/Loop_End_(#898)/
- 1_-_3dRegWithCleanup/3d_registrat_(#2260)/call_externa_(#2220)/store_as_ij_(#1024)/Loop_End_(#898)/settings.xml
- 1_-_3dRegWithCleanup/3d_registrat_(#2260)/call_externa_(#2220)/store_as_ij_(#1024)/MISSING_ImageJ_Macro_(#888)/
- 1_-_3dRegWithCleanup/3d_registrat_(#2260)/call_externa_(#2220)/store_as_ij_(#1024)/MISSING_ImageJ_Macro_(#888)/settings.xml
- 1_-_3dRegWithCleanup/3d_registrat_(#2260)/call_externa_(#2220)/store_as_ij_(#1024)/String_to_URI_(#892)/
- 1_-_3dRegWithCleanup/3d_registrat_(#2260)/call_externa_(#2220)/store_as_ij_(#1024)/String_to_URI_(#892)/settings.xml
- 1_-_3dRegWithCleanup/3d_registrat_(#2260)/call_externa_(#2220)/store_as_ij_(#1024)/String_to_URI_(#897)/
- 1_-_3dRegWithCleanup/3d_registrat_(#2260)/call_externa_(#2220)/store_as_ij_(#1024)/String_to_URI_(#897)/settings.xml
- 1_-_3dRegWithCleanup/3d_registrat_(#2260)/call_externa_(#2220)/String_Manipulation_(#2201)/
- 1_-_3dRegWithCleanup/3d_registrat_(#2260)/call_externa_(#2220)/String_Manipulation_(#2201)/settings.xml
- 1_-_3dRegWithCleanup/3d_registrat_(#2260)/call_externa_(#2220)/String_to_URI_(#2188)/
- 1_-_3dRegWithCleanup/3d_registrat_(#2260)/call_externa_(#2220)/String_to_URI_(#2188)/settings.xml
- 1_-_3dRegWithCleanup/3d_registrat_(#2260)/call_externa_(#2220)/Table_Row_to_Variable_(#2197)/
- 1_-_3dRegWithCleanup/3d_registrat_(#2260)/call_externa_(#2220)/Table_Row_to_Variable_(#2197)/settings.xml
- 1_-_3dRegWithCleanup/3d_registrat_(#2260)/call_externa_(#2220)/Variable_to_Table_Column_(#2193)/
- 1_-_3dRegWithCleanup/3d_registrat_(#2260)/call_externa_(#2220)/Variable_to_Table_Column_(#2193)/settings.xml
- 1_-_3dRegWithCleanup/3d_registrat_(#2260)/call_externa_(#2220)/WrappedNode_Input_(#2190)/
- 1_-_3dRegWithCleanup/3d_registrat_(#2260)/call_externa_(#2220)/WrappedNode_Input_(#2190)/settings.xml
- 1_-_3dRegWithCleanup/3d_registrat_(#2260)/call_externa_(#2220)/WrappedNode_Output_(#2191)/
- 1_-_3dRegWithCleanup/3d_registrat_(#2260)/call_externa_(#2220)/WrappedNode_Output_(#2191)/settings.xml
- 1_-_3dRegWithCleanup/3d_registrat_(#2260)/Chunk_Loop_Start_(#2176)/
- 1_-_3dRegWithCleanup/3d_registrat_(#2260)/Chunk_Loop_Start_(#2176)/settings.xml
- 1_-_3dRegWithCleanup/3d_registrat_(#2260)/Column_Appender_(#2143)/
- 1_-_3dRegWithCleanup/3d_registrat_(#2260)/Column_Appender_(#2143)/settings.xml
- 1_-_3dRegWithCleanup/3d_registrat_(#2260)/Column_Filter_(#2142)/
- 1_-_3dRegWithCleanup/3d_registrat_(#2260)/Column_Filter_(#2142)/settings.xml
- 1_-_3dRegWithCleanup/3d_registrat_(#2260)/Column_Splitter_(#2201)/
- 1_-_3dRegWithCleanup/3d_registrat_(#2260)/Column_Splitter_(#2201)/settings.xml
- 1_-_3dRegWithCleanup/3d_registrat_(#2260)/End_IF_(#2223)/
- 1_-_3dRegWithCleanup/3d_registrat_(#2260)/End_IF_(#2223)/settings.xml
- 1_-_3dRegWithCleanup/3d_registrat_(#2260)/Feature_Calculator__BETA__(#2200)/
- 1_-_3dRegWithCleanup/3d_registrat_(#2260)/Feature_Calculator__BETA__(#2200)/settings.xml
- 1_-_3dRegWithCleanup/3d_registrat_(#2260)/file_info_Ze_(#1927)/
- 1_-_3dRegWithCleanup/3d_registrat_(#2260)/file_info_Ze_(#1927)/.savedWithData
- 1_-_3dRegWithCleanup/3d_registrat_(#2260)/file_info_Ze_(#1927)/workflow.knime
- 1_-_3dRegWithCleanup/3d_registrat_(#2260)/file_info_Ze_(#1927)/Column_Filter_(#923)/
- 1_-_3dRegWithCleanup/3d_registrat_(#2260)/file_info_Ze_(#1927)/Column_Filter_(#923)/settings.xml
- 1_-_3dRegWithCleanup/3d_registrat_(#2260)/file_info_Ze_(#1927)/Column_Rename_(#919)/
- 1_-_3dRegWithCleanup/3d_registrat_(#2260)/file_info_Ze_(#1927)/Column_Rename_(#919)/settings.xml
- 1_-_3dRegWithCleanup/3d_registrat_(#2260)/file_info_Ze_(#1927)/Missing_Value_(#928)/
- 1_-_3dRegWithCleanup/3d_registrat_(#2260)/file_info_Ze_(#1927)/Missing_Value_(#928)/settings.xml
- 1_-_3dRegWithCleanup/3d_registrat_(#2260)/file_info_Ze_(#1927)/Regex_Split_(#917)/
- 1_-_3dRegWithCleanup/3d_registrat_(#2260)/file_info_Ze_(#1927)/Regex_Split_(#917)/settings.xml
- 1_-_3dRegWithCleanup/3d_registrat_(#2260)/file_info_Ze_(#1927)/RowID_(#926)/
- 1_-_3dRegWithCleanup/3d_registrat_(#2260)/file_info_Ze_(#1927)/RowID_(#926)/settings.xml
- 1_-_3dRegWithCleanup/3d_registrat_(#2260)/file_info_Ze_(#1927)/String_Manipulation_(#927)/
- 1_-_3dRegWithCleanup/3d_registrat_(#2260)/file_info_Ze_(#1927)/String_Manipulation_(#927)/settings.xml
- 1_-_3dRegWithCleanup/3d_registrat_(#2260)/file_info_Ze_(#1927)/String_To_Number_(#915)/
- 1_-_3dRegWithCleanup/3d_registrat_(#2260)/file_info_Ze_(#1927)/String_To_Number_(#915)/settings.xml
- 1_-_3dRegWithCleanup/3d_registrat_(#2260)/file_info_Ze_(#1927)/String_to_URI_(#56)/
- 1_-_3dRegWithCleanup/3d_registrat_(#2260)/file_info_Ze_(#1927)/String_to_URI_(#56)/settings.xml
- 1_-_3dRegWithCleanup/3d_registrat_(#2260)/file_info_Ze_(#1927)/URL_to_File_Path_(#920)/
- 1_-_3dRegWithCleanup/3d_registrat_(#2260)/file_info_Ze_(#1927)/URL_to_File_Path_(#920)/settings.xml
- 1_-_3dRegWithCleanup/3d_registrat_(#2260)/GroupBy_(#2139)/
- 1_-_3dRegWithCleanup/3d_registrat_(#2260)/GroupBy_(#2139)/settings.xml
- 1_-_3dRegWithCleanup/3d_registrat_(#2260)/GroupBy_(#2180)/
- 1_-_3dRegWithCleanup/3d_registrat_(#2260)/GroupBy_(#2180)/settings.xml
- 1_-_3dRegWithCleanup/3d_registrat_(#2260)/IF_Switch_(#2222)/
- 1_-_3dRegWithCleanup/3d_registrat_(#2260)/IF_Switch_(#2222)/settings.xml
- 1_-_3dRegWithCleanup/3d_registrat_(#2260)/Image_Reader__Table__(#2137)/
- 1_-_3dRegWithCleanup/3d_registrat_(#2260)/Image_Reader__Table__(#2137)/settings.xml
- 1_-_3dRegWithCleanup/3d_registrat_(#2260)/Image_Reader__Table__(#2203)/
- 1_-_3dRegWithCleanup/3d_registrat_(#2260)/Image_Reader__Table__(#2203)/settings.xml
- 1_-_3dRegWithCleanup/3d_registrat_(#2260)/Image_Viewer_(#2147)/
- 1_-_3dRegWithCleanup/3d_registrat_(#2260)/Image_Viewer_(#2147)/settings.xml
- 1_-_3dRegWithCleanup/3d_registrat_(#2260)/Joiner_(#2152)/
- 1_-_3dRegWithCleanup/3d_registrat_(#2260)/Joiner_(#2152)/settings.xml
- 1_-_3dRegWithCleanup/3d_registrat_(#2260)/List_Remote_Files_(#2211)/
- 1_-_3dRegWithCleanup/3d_registrat_(#2260)/List_Remote_Files_(#2211)/settings.xml
- 1_-_3dRegWithCleanup/3d_registrat_(#2260)/Merger_(#2141)/
- 1_-_3dRegWithCleanup/3d_registrat_(#2260)/Merger_(#2141)/settings.xml
- 1_-_3dRegWithCleanup/3d_registrat_(#2260)/Parallel_Chunk_End_(#2184)/
- 1_-_3dRegWithCleanup/3d_registrat_(#2260)/Parallel_Chunk_End_(#2184)/settings.xml
- 1_-_3dRegWithCleanup/3d_registrat_(#2260)/Parallel_Chunk_Start_(#2183)/
- 1_-_3dRegWithCleanup/3d_registrat_(#2260)/Parallel_Chunk_Start_(#2183)/settings.xml
- 1_-_3dRegWithCleanup/3d_registrat_(#2260)/Reference_Row_Filter_(#2209)/
[truncated: 2,743 more entries]
