# Supplementary material for: Unraveling mitotic protein networks by 3D multiplexed epitope drug screening
Source: Mol Syst Biol. 2018 Aug 13;14(8):e8238. doi: 10.15252/msb.20188238 (PMC6088390; doi:10.15252/msb.20188238)
Supplement: Supplementary file 4 — Dataset EV2 [file MSB-14-e8238-s004.zip › readme.txt]

Please download the sample microscopy dataset from the BioStudies database (https://www.ebi.ac.uk/biostudies/; identifier S-BSST176),
and place the content in the folder "example_data" (serves as placeholder for the content of the BioStudies archive).
 
To run workflow '2 - 3dRegWithCleanup', please download and install the Fiji software (https://fiji.sc/; Schindelin et al., 2012), 
and plugins: Correct 3D Drift (Parslow et al, 2014), https://imagej.net/Correct_3D_Drift, and modified version of MultiStackReg 
(Thevenaz et al, 1998) for use in scripts, https://github.com/miura/MultiStackRegistration. 

Workflow '4 - sphericalAnalysis' additionally requires the 3D ImageJ Suite (Ollion et al., 2013), https://github.com/mcib3d/. 
The software will be executed in batch mode by the Knime workflows.
