# Supplementary material for: Unraveling mitotic protein networks by 3D multiplexed epitope drug screening
Source: Mol Syst Biol. 2018 Aug 13;14(8):e8238. doi: 10.15252/msb.20188238 (PMC6088390; doi:10.15252/msb.20188238)
Supplement: Supplementary file 4 — Dataset EV2 [file MSB-14-e8238-s004.zip › 1_-_3dRegWithCleanup/.artifacts/openapi-input-parameters.json]

{
    "type":"object",
    "properties":{
        "string-input-2260:2220:1047":{
            "type":"string",
            "default":"I:\\Group\\Lorenz\\programs\\IJ\\macros\\3d registration keepdapi.ijm",
            "description":"Path to ImageJ / Fiji script",
            "example":"I:\\Group\\Lorenz\\programs\\IJ\\macros\\3d registration keepdapi.ijm"
        },
        "string-input-2260:2220:1068":{
            "type":"string",
            "default":"",
            "description":"Macro parameters. Separate by '#'.",
            "example":""
        },
        "string-input-2260:2220:1046":{
            "type":"string",
            "default":"C:\\User Program Files\\fiji-working-ics\\Fiji.app\\ImageJ-win64.exe",
            "description":"Path to ImageJ executable",
            "example":"C:\\User Program Files\\fiji-working-ics\\Fiji.app\\ImageJ-win64.exe"
        },
        "string-input-2260:2190:1047":{
            "type":"string",
            "default":"I:\\Group\\Lorenz\\programs\\IJ\\macros\\3d registration keepdapi.ijm",
            "description":"Path to ImageJ / Fiji script",
            "example":"I:\\Group\\Lorenz\\programs\\IJ\\macros\\3d registration keepdapi.ijm"
        },
        "string-input-2260:2190:1068":{
            "type":"string",
            "default":"",
            "description":"Macro parameters. Separate by '#'.",
            "example":""
        },
        "string-input-2260:2190:1046":{
            "type":"string",
            "default":"C:\\User Program Files\\fiji-working-ics\\Fiji.app\\ImageJ-win64.exe",
            "description":"Path to ImageJ executable",
            "example":"C:\\User Program Files\\fiji-working-ics\\Fiji.app\\ImageJ-win64.exe"
        }
    }
}
