# Supplementary material for: Unraveling mitotic protein networks by 3D multiplexed epitope drug screening
Source: Mol Syst Biol. 2018 Aug 13;14(8):e8238. doi: 10.15252/msb.20188238 (PMC6088390; doi:10.15252/msb.20188238)
Supplement: Supplementary file 4 — Dataset EV2 [file MSB-14-e8238-s004.zip › 1_-_3dRegWithCleanup/3d_registrat_(#2260)/call_externa_(#2190)/copy_output_(#2208)/Copy_Move_Files_(#2221)/settings.xml]

<?xml version="1.0" encoding="UTF-8"?>
<config xmlns="http://www.knime.org/2008/09/XMLConfig" xmlns:xsi="http://www.w3.org/2001/XMLSchema-instance" xsi:schemaLocation="http://www.knime.org/2008/09/XMLConfig http://www.knime.org/XMLConfig_2008_09.xsd" key="settings.xml">
<entry key="node_file" type="xstring" value="settings.xml"/>
<config key="flow_stack"/>
<config key="internal_node_subsettings">
<entry key="memory_policy" type="xstring" value="CacheSmallInMemory"/>
</config>
<config key="model">
<entry key="copyormove" type="xstring" value="Copy"/>
<entry key="sourcecolumn" type="xstring" value="Source URI"/>
<entry key="filenamehandling" type="xstring" value="From separate column"/>
<entry key="targetcolumn" type="xstring" value="Target URI"/>
<entry key="outputdirectory" type="xstring" value=""/>
<entry key="ifexists" type="xstring" value="Overwrite"/>
</config>
<entry key="customDescription" type="xstring" isnull="true" value=""/>
<entry key="state" type="xstring" value="IDLE"/>
<entry key="factory" type="xstring" value="org.knime.base.filehandling.copyfiles.CopyFilesNodeFactory"/>
<entry key="node-name" type="xstring" value="Copy/Move Files"/>
<entry key="node-bundle-name" type="xstring" value="KNIME File Handling Nodes"/>
<entry key="node-bundle-symbolic-name" type="xstring" value="org.knime.base.filehandling"/>
<entry key="node-bundle-vendor" type="xstring" value="KNIME GmbH, Konstanz, Germany"/>
<entry key="node-bundle-version" type="xstring" value="3.2.2.v201609201941"/>
<entry key="node-feature-name" type="xstring" value="KNIME File Handling Nodes"/>
<entry key="node-feature-symbolic-name" type="xstring" value="org.knime.features.base.filehandling.feature.group"/>
<entry key="node-feature-vendor" type="xstring" value="KNIME GmbH, Konstanz, Germany"/>
<entry key="node-feature-version" type="xstring" value="3.2.2.v201609201941"/>
<config key="factory_settings"/>
<entry key="name" type="xstring" value="Copy/Move Files"/>
<entry key="hasContent" type="xboolean" value="false"/>
<entry key="isInactive" type="xboolean" value="false"/>
<config key="ports">
<config key="port_1">
<entry key="index" type="xint" value="1"/>
<entry key="port_dir_location" type="xstring" isnull="true" value=""/>
</config>
</config>
<config key="filestores">
<entry key="file_store_location" type="xstring" isnull="true" value=""/>
<entry key="file_store_id" type="xstring" isnull="true" value=""/>
</config>
</config>
