# Supplementary material for: Unraveling mitotic protein networks by 3D multiplexed epitope drug screening
Source: Mol Syst Biol. 2018 Aug 13;14(8):e8238. doi: 10.15252/msb.20188238 (PMC6088390; doi:10.15252/msb.20188238)
Supplement: Supplementary file 4 — Dataset EV2 [file MSB-14-e8238-s004.zip › 1_-_3dRegWithCleanup/3d_registrat_(#2260)/call_externa_(#2190)/copy_output_(#2208)/Table_Row_to_Variable_(#2227)/settings.xml]

<?xml version="1.0" encoding="UTF-8"?>
<config xmlns="http://www.knime.org/2008/09/XMLConfig" xmlns:xsi="http://www.w3.org/2001/XMLSchema-instance" xsi:schemaLocation="http://www.knime.org/2008/09/XMLConfig http://www.knime.org/XMLConfig_2008_09.xsd" key="settings.xml">
<entry key="node_file" type="xstring" value="settings.xml"/>
<config key="flow_stack">
<config key="Variable_0">
<entry key="type" type="xstring" value="variable"/>
<entry key="name" type="xstring" value="RowID"/>
<entry key="class" type="xstring" value="STRING"/>
<entry key="value" type="xstring" value=""/>
</config>
<config key="Variable_1">
<entry key="type" type="xstring" value="variable"/>
<entry key="name" type="xstring" value="Pos ID"/>
<entry key="class" type="xstring" value="STRING"/>
<entry key="value" type="xstring" value=""/>
</config>
<config key="Variable_2">
<entry key="type" type="xstring" value="variable"/>
<entry key="name" type="xstring" value="tableOutPath"/>
<entry key="class" type="xstring" value="STRING"/>
<entry key="value" type="xstring" value=""/>
</config>
<config key="Variable_3">
<entry key="type" type="xstring" value="variable"/>
<entry key="name" type="xstring" value="imgOutPathMultistack"/>
<entry key="class" type="xstring" value="STRING"/>
<entry key="value" type="xstring" value=""/>
</config>
<config key="Variable_4">
<entry key="type" type="xstring" value="variable"/>
<entry key="name" type="xstring" value="imgOutPath"/>
<entry key="class" type="xstring" value="STRING"/>
<entry key="value" type="xstring" value=""/>
</config>
<config key="Variable_5">
<entry key="type" type="xstring" value="variable"/>
<entry key="name" type="xstring" value="Source"/>
<entry key="class" type="xstring" value="STRING"/>
<entry key="value" type="xstring" value=""/>
</config>
<config key="Variable_6">
<entry key="type" type="xstring" value="variable"/>
<entry key="name" type="xstring" value="temp_path"/>
<entry key="class" type="xstring" value="STRING"/>
<entry key="value" type="xstring" value=""/>
</config>
<config key="Variable_7">
<entry key="type" type="xstring" value="variable"/>
<entry key="name" type="xstring" value="pathIn"/>
<entry key="class" type="xstring" value="STRING"/>
<entry key="value" type="xstring" value=""/>
</config>
<config key="Variable_8">
<entry key="type" type="xstring" value="variable"/>
<entry key="name" type="xstring" value="pathOut"/>
<entry key="class" type="xstring" value="STRING"/>
<entry key="value" type="xstring" value=""/>
</config>
<config key="Variable_9">
<entry key="type" type="xstring" value="variable"/>
<entry key="name" type="xstring" value="InputPath"/>
<entry key="class" type="xstring" value="STRING"/>
<entry key="value" type="xstring" value=""/>
</config>
<config key="Variable_10">
<entry key="type" type="xstring" value="variable"/>
<entry key="name" type="xstring" value="Img Path No Ext"/>
<entry key="class" type="xstring" value="STRING"/>
<entry key="value" type="xstring" value=""/>
</config>
<config key="Variable_11">
<entry key="type" type="xstring" value="variable"/>
<entry key="name" type="xstring" value="pos"/>
<entry key="class" type="xstring" value="INTEGER"/>
<entry key="value" type="xint" value="0"/>
</config>
<config key="Variable_12">
<entry key="type" type="xstring" value="variable"/>
<entry key="name" type="xstring" value="well"/>
<entry key="class" type="xstring" value="INTEGER"/>
<entry key="value" type="xint" value="0"/>
</config>
<config key="Variable_13">
<entry key="type" type="xstring" value="variable"/>
<entry key="name" type="xstring" value="RowID"/>
<entry key="class" type="xstring" value="STRING"/>
<entry key="value" type="xstring" value="Row0_#0"/>
</config>
<config key="Variable_14">
<entry key="type" type="xstring" value="variable"/>
<entry key="name" type="xstring" value="Pos ID"/>
<entry key="class" type="xstring" value="STRING"/>
<entry key="value" type="xstring" value="W0007__P0006"/>
</config>
<config key="Variable_15">
<entry key="type" type="xstring" value="variable"/>
<entry key="name" type="xstring" value="tableOutPath"/>
<entry key="class" type="xstring" value="STRING"/>
<entry key="value" type="xstring" value="C:\Users\ASI-diSPIM\AppData\Local\Temp\knime_1 _ 3dRegWithCl17212\knime_tc_0ijmzohmcewi\combined_table.tab"/>
</config>
<config key="Variable_16">
<entry key="type" type="xstring" value="variable"/>
<entry key="name" type="xstring" value="imgOutPathMultistack"/>
<entry key="class" type="xstring" value="STRING"/>
<entry key="value" type="xstring" value="C:\Users\ASI-diSPIM\AppData\Local\Temp\knime_1 _ 3dRegWithCl17212\knime_tc_0ijmzohmcewi\combined_registered_multistack.tiff"/>
</config>
<config key="Variable_17">
<entry key="type" type="xstring" value="variable"/>
<entry key="name" type="xstring" value="imgOutPath"/>
<entry key="class" type="xstring" value="STRING"/>
<entry key="value" type="xstring" value="C:\Users\ASI-diSPIM\AppData\Local\Temp\knime_1 _ 3dRegWithCl17212\knime_tc_0ijmzohmcewi\combined_registered.tiff"/>
</config>
<config key="Variable_18">
<entry key="type" type="xstring" value="variable"/>
<entry key="name" type="xstring" value="Source"/>
<entry key="class" type="xstring" value="STRING"/>
<entry key="value" type="xstring" value="E:\lorenz\knime workspace\submission\simplified\example data\ics\AQ__W0007__P0006__T0006__step_is_ab 6_Cy5.ids"/>
</config>
<config key="Variable_19">
<entry key="type" type="xstring" value="variable"/>
<entry key="name" type="xstring" value="temp_path"/>
<entry key="class" type="xstring" value="STRING"/>
<entry key="value" type="xstring" value="C:\Users\ASI-diSPIM\AppData\Local\Temp\knime_1 _ 3dRegWithCl17212\knime_tc_0ijmzohmcewi"/>
</config>
<config key="Variable_20">
<entry key="type" type="xstring" value="variable"/>
<entry key="name" type="xstring" value="pathIn"/>
<entry key="class" type="xstring" value="STRING"/>
<entry key="value" type="xstring" value="C:\Users\ASI-diSPIM\AppData\Local\Temp\knime_1 _ 3dRegWithCl17212\knime_tc_0ijmzohmcewi\pathIn.txt"/>
</config>
<config key="Variable_21">
<entry key="type" type="xstring" value="variable"/>
<entry key="name" type="xstring" value="pathOut"/>
<entry key="class" type="xstring" value="STRING"/>
<entry key="value" type="xstring" value="C:\Users\ASI-diSPIM\AppData\Local\Temp\knime_1 _ 3dRegWithCl17212\knime_tc_0ijmzohmcewi\pathOut.txt"/>
</config>
<config key="Variable_22">
<entry key="type" type="xstring" value="variable"/>
<entry key="name" type="xstring" value="InputPath"/>
<entry key="class" type="xstring" value="STRING"/>
<entry key="value" type="xstring" value="C:\Users\ASI-diSPIM\AppData\Local\Temp\knime_1 _ 3dRegWithCl17212\knime_tc_0ijmzohmcewi\combined.ics"/>
</config>
<config key="Variable_23">
<entry key="type" type="xstring" value="variable"/>
<entry key="name" type="xstring" value="Img Path No Ext"/>
<entry key="class" type="xstring" value="STRING"/>
<entry key="value" type="xstring" value="C:\Users\ASI-diSPIM\AppData\Local\Temp\knime_1 _ 3dRegWithCl17212\knime_tc_0ijmzohmcewi\combined"/>
</config>
<config key="Variable_24">
<entry key="type" type="xstring" value="variable"/>
<entry key="name" type="xstring" value="pos"/>
<entry key="class" type="xstring" value="INTEGER"/>
<entry key="value" type="xint" value="6"/>
</config>
<config key="Variable_25">
<entry key="type" type="xstring" value="variable"/>
<entry key="name" type="xstring" value="well"/>
<entry key="class" type="xstring" value="INTEGER"/>
<entry key="value" type="xint" value="7"/>
</config>
</config>
<config key="internal_node_subsettings">
<entry key="memory_policy" type="xstring" value="CacheSmallInMemory"/>
</config>
<config key="model">
<config key="CFG_FAILONMISS_Internals">
<entry key="SettingsModelID" type="xstring" value="SMID_string"/>
<entry key="EnabledStatus" type="xboolean" value="true"/>
</config>
<entry key="CFG_FAILONMISS" type="xstring" value="Fail"/>
<config key="CFG_Integer_Internals">
<entry key="SettingsModelID" type="xstring" value="SMID_integer"/>
<entry key="EnabledStatus" type="xboolean" value="false"/>
</config>
<entry key="CFG_Integer" type="xint" value="0"/>
<config key="CFG_Double_Internals">
<entry key="SettingsModelID" type="xstring" value="SMID_double"/>
<entry key="EnabledStatus" type="xboolean" value="false"/>
</config>
<entry key="CFG_Double" type="xdouble" value="0.0"/>
<config key="CFG_String_Internals">
<entry key="SettingsModelID" type="xstring" value="SMID_string"/>
<entry key="EnabledStatus" type="xboolean" value="false"/>
</config>
<entry key="CFG_String" type="xstring" value=""/>
</config>
<entry key="customDescription" type="xstring" isnull="true" value=""/>
<entry key="state" type="xstring" value="IDLE"/>
<entry key="factory" type="xstring" value="org.knime.base.node.flowvariable.tablerowtovariable.TableToVariableNodeFactory"/>
<entry key="node-name" type="xstring" value="Table Row to Variable"/>
<entry key="node-bundle-name" type="xstring" value="KNIME Base Nodes"/>
<entry key="node-bundle-symbolic-name" type="xstring" value="org.knime.base"/>
<entry key="node-bundle-vendor" type="xstring" value="KNIME GmbH, Konstanz, Germany"/>
<entry key="node-bundle-version" type="xstring" value="3.2.2.v201610031220"/>
<entry key="node-feature-name" type="xstring" value="KNIME Core"/>
<entry key="node-feature-symbolic-name" type="xstring" value="org.knime.features.base.feature.group"/>
<entry key="node-feature-vendor" type="xstring" value="KNIME GmbH, Konstanz, Germany"/>
<entry key="node-feature-version" type="xstring" value="3.2.2.v201610031220"/>
<config key="factory_settings"/>
<entry key="name" type="xstring" value="Table Row to Variable"/>
<entry key="hasContent" type="xboolean" value="false"/>
<entry key="isInactive" type="xboolean" value="false"/>
<config key="ports">
<config key="port_1">
<entry key="index" type="xint" value="1"/>
<entry key="port_dir_location" type="xstring" isnull="true" value=""/>
</config>
</config>
<config key="filestores">
<entry key="file_store_location" type="xstring" isnull="true" value=""/>
<entry key="file_store_id" type="xstring" isnull="true" value=""/>
</config>
</config>
