# Supplementary material for: Unraveling mitotic protein networks by 3D multiplexed epitope drug screening
Source: Mol Syst Biol. 2018 Aug 13;14(8):e8238. doi: 10.15252/msb.20188238 (PMC6088390; doi:10.15252/msb.20188238)
Supplement: Supplementary file 4 — Dataset EV2 [file MSB-14-e8238-s004.zip › 1_-_3dRegWithCleanup/3d_registrat_(#2260)/call_externa_(#2190)/execute_exte_(#1025)/Column_Appender_(#1017)/settings.xml]

<?xml version="1.0" encoding="UTF-8"?>
<config xmlns="http://www.knime.org/2008/09/XMLConfig" xmlns:xsi="http://www.w3.org/2001/XMLSchema-instance" xsi:schemaLocation="http://www.knime.org/2008/09/XMLConfig http://www.knime.org/XMLConfig_2008_09.xsd" key="settings.xml">
<entry key="node_file" type="xstring" value="settings.xml"/>
<config key="flow_stack"/>
<config key="internal_node_subsettings">
<entry key="memory_policy" type="xstring" value="CacheSmallInMemory"/>
</config>
<config key="model">
<config key="wrap_table_Internals">
<entry key="SettingsModelID" type="xstring" value="SMID_boolean"/>
<entry key="EnabledStatus" type="xboolean" value="true"/>
</config>
<entry key="wrap_table" type="xboolean" value="true"/>
<config key="row_key_select_Internals">
<entry key="SettingsModelID" type="xstring" value="SMID_string"/>
<entry key="EnabledStatus" type="xboolean" value="false"/>
</config>
<entry key="row_key_select" type="xstring" value="Use row keys from FIRST table"/>
</config>
<config key="nodeAnnotation">
<entry key="text" type="xstring" value=""/>
<entry key="bgcolor" type="xint" value="16777215"/>
<entry key="x-coordinate" type="xint" value="627"/>
<entry key="y-coordinate" type="xint" value="479"/>
<entry key="width" type="xint" value="106"/>
<entry key="height" type="xint" value="15"/>
<entry key="alignment" type="xstring" value="CENTER"/>
<entry key="borderSize" type="xint" value="0"/>
<entry key="borderColor" type="xint" value="0"/>
<entry key="defFontSize" type="xint" value="-1"/>
<entry key="annotation-version" type="xint" value="-1"/>
<config key="styles"/>
</config>
<entry key="customDescription" type="xstring" isnull="true" value=""/>
<entry key="state" type="xstring" value="IDLE"/>
<entry key="factory" type="xstring" value="org.knime.base.node.preproc.columnappend.ColumnAppenderNodeFactory"/>
<entry key="node-name" type="xstring" value="Column Appender"/>
<entry key="node-bundle-name" type="xstring" value="KNIME Base Nodes"/>
<entry key="node-bundle-symbolic-name" type="xstring" value="org.knime.base"/>
<entry key="node-bundle-vendor" type="xstring" value="KNIME GmbH, Konstanz, Germany"/>
<entry key="node-bundle-version" type="xstring" value="3.2.2.v201610031220"/>
<entry key="node-feature-name" type="xstring" value="KNIME Core"/>
<entry key="node-feature-symbolic-name" type="xstring" value="org.knime.features.base.feature.group"/>
<entry key="node-feature-vendor" type="xstring" value="KNIME GmbH, Konstanz, Germany"/>
<entry key="node-feature-version" type="xstring" value="3.2.2.v201610031220"/>
<config key="factory_settings"/>
<entry key="name" type="xstring" value="Column Appender"/>
<entry key="hasContent" type="xboolean" value="false"/>
<entry key="isInactive" type="xboolean" value="false"/>
<config key="ports">
<config key="port_1">
<entry key="index" type="xint" value="1"/>
<entry key="port_dir_location" type="xstring" isnull="true" value=""/>
</config>
</config>
<config key="filestores">
<entry key="file_store_location" type="xstring" isnull="true" value=""/>
<entry key="file_store_id" type="xstring" isnull="true" value=""/>
</config>
</config>
