# Supplementary material for: Unraveling mitotic protein networks by 3D multiplexed epitope drug screening
Source: Mol Syst Biol. 2018 Aug 13;14(8):e8238. doi: 10.15252/msb.20188238 (PMC6088390; doi:10.15252/msb.20188238)
Supplement: Supplementary file 4 — Dataset EV2 [file MSB-14-e8238-s004.zip › 1_-_3dRegWithCleanup/3d_registrat_(#2260)/call_externa_(#2190)/execute_exte_(#1025)/Java_Edit_Variable_(#1013)/settings.xml]

<?xml version="1.0" encoding="UTF-8"?>
<config xmlns="http://www.knime.org/2008/09/XMLConfig" xmlns:xsi="http://www.w3.org/2001/XMLSchema-instance" xsi:schemaLocation="http://www.knime.org/2008/09/XMLConfig http://www.knime.org/XMLConfig_2008_09.xsd" key="settings.xml">
<entry key="node_file" type="xstring" value="settings.xml"/>
<config key="flow_stack">
<config key="Variable_0">
<entry key="type" type="xstring" value="variable"/>
<entry key="name" type="xstring" value="arguments"/>
<entry key="class" type="xstring" value="STRING"/>
<entry key="value" type="xstring" value=""/>
</config>
<config key="Variable_1">
<entry key="type" type="xstring" value="variable"/>
<entry key="name" type="xstring" value="workingDir"/>
<entry key="class" type="xstring" value="STRING"/>
<entry key="value" type="xstring" value=""/>
</config>
<config key="Variable_2">
<entry key="type" type="xstring" value="variable"/>
<entry key="name" type="xstring" value="ijPath"/>
<entry key="class" type="xstring" value="STRING"/>
<entry key="value" type="xstring" value=""/>
</config>
<config key="Variable_3">
<entry key="type" type="xstring" value="variable"/>
<entry key="name" type="xstring" value="arguments"/>
<entry key="class" type="xstring" value="STRING"/>
<entry key="value" type="xstring" value="--headless --console -macro &quot;E:\lorenz\knime workspace\submission\simplified\ijm\3d registration.ijm&quot; &quot;C:\Users\ASI-diSPIM\AppData\Local\Temp\knime_1 _ 3dRegWithCl17212\knime_tc_0ijmzohmcewi\pathIn.txt#C:\Users\ASI-diSPIM\AppData\Local\Temp\knime_1 _ 3dRegWithCl17212\knime_tc_0ijmzohmcewi\pathOut.txt#&quot;"/>
</config>
<config key="Variable_4">
<entry key="type" type="xstring" value="variable"/>
<entry key="name" type="xstring" value="workingDir"/>
<entry key="class" type="xstring" value="STRING"/>
<entry key="value" type="xstring" value="E:\lorenz\knime workspace\submission\simplified\fiji-working-ics\Fiji.app"/>
</config>
<config key="Variable_5">
<entry key="type" type="xstring" value="variable"/>
<entry key="name" type="xstring" value="ijPath"/>
<entry key="class" type="xstring" value="STRING"/>
<entry key="value" type="xstring" value="E:\lorenz\knime workspace\submission\simplified\fiji-working-ics\Fiji.app\ImageJ-win64.exe"/>
</config>
</config>
<config key="internal_node_subsettings">
<entry key="memory_policy" type="xstring" value="CacheSmallInMemory"/>
</config>
<config key="model">
<entry key="scriptImports" type="xstring" value="// Your custom imports:%%00010import java.nio.file.Paths;%%00010"/>
<entry key="scriptFields" type="xstring" value="// Your custom variables:%%00010"/>
<entry key="scriptBody" type="xstring" value="// Enter your code here:%%00010%%00010if (v_ijPath.isEmpty()) {%%00010%%00009throw new Abort(&quot;Please specify IJ path!&quot;);%%00010}%%00010%%00010if (v_ijPath.startsWith(&quot;\&quot;&quot;) &amp;&amp; v_ijPath.endsWith(&quot;\&quot;&quot;)) {%%00010%%00009v_ijPath = v_ijPath.substring(1, v_ijPath.length() - 1);%%00010}%%00010%%00010if (v_ijScriptPath.isEmpty()) {%%00010%%00009throw new Abort(&quot;Please specify IJ path!&quot;);%%00010}%%00010%%00010if (v_ijScriptPath.startsWith(&quot;\&quot;&quot;) &amp;&amp; v_ijScriptPath.endsWith(&quot;\&quot;&quot;)) {%%00010%%00009v_ijScriptPath = v_ijScriptPath.substring(1, v_ijScriptPath.length() - 1);%%00010}%%00010%%00010%%00010out_arguments = String.format(&quot;--headless --console -macro \&quot;%s\&quot; \&quot;%s#%s#%s\&quot;&quot;, v_ijScriptPath, v_pathIn, v_pathOut, v_ExternalCommandParameters);%%00010out_workingDir = Paths.get(v_ijPath).getParent().toString();%%00010out_ijPath = v_ijPath;%%00010%%00010"/>
<config key="jarFiles">
<entry key="array-size" type="xint" value="0"/>
</config>
<config key="outCols">
<entry key="array-size" type="xint" value="0"/>
</config>
<config key="outVars">
<entry key="array-size" type="xint" value="3"/>
<config key="0">
<entry key="Name" type="xstring" value="arguments"/>
<entry key="JavaName" type="xstring" value="out_arguments"/>
<entry key="JavaType" type="xstring" value="java.lang.String"/>
<entry key="Type" type="xstring" value="STRING"/>
<entry key="replaceExisting" type="xboolean" value="false"/>
</config>
<config key="1">
<entry key="Name" type="xstring" value="workingDir"/>
<entry key="JavaName" type="xstring" value="out_workingDir"/>
<entry key="JavaType" type="xstring" value="java.lang.String"/>
<entry key="Type" type="xstring" value="STRING"/>
<entry key="replaceExisting" type="xboolean" value="false"/>
</config>
<config key="2">
<entry key="Name" type="xstring" value="ijPath"/>
<entry key="JavaName" type="xstring" value="out_ijPath"/>
<entry key="JavaType" type="xstring" value="java.lang.String"/>
<entry key="Type" type="xstring" value="STRING"/>
<entry key="replaceExisting" type="xboolean" value="true"/>
</config>
</config>
<config key="inCols">
<entry key="array-size" type="xint" value="0"/>
</config>
<config key="inVars">
<entry key="array-size" type="xint" value="6"/>
<config key="0">
<entry key="Name" type="xstring" value="temp_path"/>
<entry key="JavaName" type="xstring" value="v_temp_path"/>
<entry key="JavaType" type="xstring" value="java.lang.String"/>
<entry key="Type" type="xstring" value="STRING"/>
</config>
<config key="1">
<entry key="Name" type="xstring" value="pathIn"/>
<entry key="JavaName" type="xstring" value="v_pathIn"/>
<entry key="JavaType" type="xstring" value="java.lang.String"/>
<entry key="Type" type="xstring" value="STRING"/>
</config>
<config key="2">
<entry key="Name" type="xstring" value="pathOut"/>
<entry key="JavaName" type="xstring" value="v_pathOut"/>
<entry key="JavaType" type="xstring" value="java.lang.String"/>
<entry key="Type" type="xstring" value="STRING"/>
</config>
<config key="3">
<entry key="Name" type="xstring" value="ijPath"/>
<entry key="JavaName" type="xstring" value="v_ijPath"/>
<entry key="JavaType" type="xstring" value="java.lang.String"/>
<entry key="Type" type="xstring" value="STRING"/>
</config>
<config key="4">
<entry key="Name" type="xstring" value="ijScriptPath"/>
<entry key="JavaName" type="xstring" value="v_ijScriptPath"/>
<entry key="JavaType" type="xstring" value="java.lang.String"/>
<entry key="Type" type="xstring" value="STRING"/>
</config>
<config key="5">
<entry key="Name" type="xstring" value="ExternalCommandParameters"/>
<entry key="JavaName" type="xstring" value="v_ExternalCommandParameters"/>
<entry key="JavaType" type="xstring" value="java.lang.String"/>
<entry key="Type" type="xstring" value="STRING"/>
</config>
</config>
<entry key="version" type="xstring" value="version 1.x"/>
<entry key="templateUUID" type="xstring" isnull="true" value=""/>
<entry key="runOnExecute" type="xboolean" value="true"/>
</config>
<config key="nodeAnnotation">
<entry key="text" type="xstring" value="arguments"/>
<entry key="bgcolor" type="xint" value="16777215"/>
<entry key="x-coordinate" type="xint" value="401"/>
<entry key="y-coordinate" type="xint" value="282"/>
<entry key="width" type="xint" value="106"/>
<entry key="height" type="xint" value="15"/>
<entry key="alignment" type="xstring" value="CENTER"/>
<entry key="borderSize" type="xint" value="0"/>
<entry key="borderColor" type="xint" value="0"/>
<entry key="defFontSize" type="xint" value="-1"/>
<entry key="annotation-version" type="xint" value="-1"/>
<config key="styles"/>
</config>
<entry key="customDescription" type="xstring" isnull="true" value=""/>
<entry key="state" type="xstring" value="IDLE"/>
<entry key="factory" type="xstring" value="org.knime.base.node.jsnippet.JavaEditVarNodeFactory"/>
<entry key="node-name" type="xstring" value="Java Edit Variable"/>
<entry key="node-bundle-name" type="xstring" value="KNIME Java Snippet Nodes"/>
<entry key="node-bundle-symbolic-name" type="xstring" value="org.knime.jsnippets"/>
<entry key="node-bundle-vendor" type="xstring" value="KNIME GmbH, Konstanz, Germany"/>
<entry key="node-bundle-version" type="xstring" value="3.2.0.v201606201918"/>
<entry key="node-feature-name" type="xstring" value="KNIME Core"/>
<entry key="node-feature-symbolic-name" type="xstring" value="org.knime.features.base.feature.group"/>
<entry key="node-feature-vendor" type="xstring" value="KNIME GmbH, Konstanz, Germany"/>
<entry key="node-feature-version" type="xstring" value="3.2.2.v201610031220"/>
<config key="factory_settings"/>
<entry key="name" type="xstring" value="Java Edit Variable"/>
<entry key="hasContent" type="xboolean" value="false"/>
<entry key="isInactive" type="xboolean" value="false"/>
<config key="ports">
<config key="port_1">
<entry key="index" type="xint" value="1"/>
<entry key="port_dir_location" type="xstring" isnull="true" value=""/>
</config>
</config>
<config key="filestores">
<entry key="file_store_location" type="xstring" isnull="true" value=""/>
<entry key="file_store_id" type="xstring" isnull="true" value=""/>
</config>
</config>
