# Supplementary material for: Unraveling mitotic protein networks by 3D multiplexed epitope drug screening
Source: Mol Syst Biol. 2018 Aug 13;14(8):e8238. doi: 10.15252/msb.20188238 (PMC6088390; doi:10.15252/msb.20188238)
Supplement: Supplementary file 4 — Dataset EV2 [file MSB-14-e8238-s004.zip › 1_-_3dRegWithCleanup/3d_registrat_(#2260)/call_externa_(#2220)/settings.xml]

<?xml version="1.0" encoding="UTF-8"?>
<config xmlns="http://www.knime.org/2008/09/XMLConfig" xmlns:xsi="http://www.w3.org/2001/XMLSchema-instance" xsi:schemaLocation="http://www.knime.org/2008/09/XMLConfig http://www.knime.org/XMLConfig_2008_09.xsd" key="settings.xml">
<entry key="node_file" type="xstring" value="settings.xml"/>
<config key="flow_stack"/>
<config key="internal_node_subsettings">
<entry key="memory_policy" type="xstring" value="CacheSmallInMemory"/>
</config>
<config key="model">
<config key="string-input-1046">
<entry key="string" type="xstring" value="C:\User Program Files\fiji-working-ics\Fiji.app\ImageJ-win64.exe"/>
</config>
<config key="string-input-1047">
<entry key="string" type="xstring" value="I:\Group\Lorenz\programs\IJ\macros\3d registration keepdapi.ijm"/>
</config>
</config>
<config key="nodeAnnotation">
<entry key="text" type="xstring" value="works with Knime 3.5.2"/>
<entry key="bgcolor" type="xint" value="16777215"/>
<entry key="x-coordinate" type="xint" value="2497"/>
<entry key="y-coordinate" type="xint" value="299"/>
<entry key="width" type="xint" value="127"/>
<entry key="height" type="xint" value="15"/>
<entry key="alignment" type="xstring" value="CENTER"/>
<entry key="borderSize" type="xint" value="0"/>
<entry key="borderColor" type="xint" value="16777215"/>
<entry key="defFontSize" type="xint" value="9"/>
<entry key="annotation-version" type="xint" value="20151123"/>
<config key="styles"/>
</config>
<entry key="customDescription" type="xstring" isnull="true" value=""/>
<entry key="state" type="xstring" value="IDLE"/>
<entry key="virtual-in-ID" type="xint" value="2190"/>
<config key="inports">
<config key="inport_0">
<entry key="index" type="xint" value="0"/>
<config key="type">
<entry key="object_class" type="xstring" value="org.knime.core.node.BufferedDataTable"/>
</config>
</config>
</config>
<entry key="virtual-out-ID" type="xint" value="2191"/>
<config key="outports">
<config key="outport_0">
<entry key="index" type="xint" value="0"/>
<config key="type">
<entry key="object_class" type="xstring" value="org.knime.core.node.BufferedDataTable"/>
</config>
</config>
</config>
<config key="layoutInfos"/>
<entry key="layoutJSON" type="xstring" value=""/>
</config>
