# Supplementary material for: Unraveling mitotic protein networks by 3D multiplexed epitope drug screening
Source: Mol Syst Biol. 2018 Aug 13;14(8):e8238. doi: 10.15252/msb.20188238 (PMC6088390; doi:10.15252/msb.20188238)
Supplement: Supplementary file 4 — Dataset EV2 [file MSB-14-e8238-s004.zip › 1_-_3dRegWithCleanup/3d_registrat_(#2260)/call_externa_(#2220)/execute_exte_(#1025)/External_Tool_(#804)/settings.xml]

<?xml version="1.0" encoding="UTF-8"?>
<config xmlns="http://www.knime.org/2008/09/XMLConfig" xmlns:xsi="http://www.w3.org/2001/XMLSchema-instance" xsi:schemaLocation="http://www.knime.org/2008/09/XMLConfig http://www.knime.org/XMLConfig_2008_09.xsd" key="settings.xml">
<entry key="node_file" type="xstring" value="settings.xml"/>
<config key="flow_stack"/>
<config key="internal_node_subsettings">
<entry key="memory_policy" type="xstring" value="CacheInMemory"/>
</config>
<config key="model">
<entry key="Inputfile name" type="xstring" value="C:\Users\lorenz\Desktop\test.txt"/>
<entry key="Output filename" type="xstring" value="C:\Users\lorenz\Desktop\testOut.txt"/>
<entry key="PathToExtExec" type="xstring" value="C:\windows\system32\cmd.exe"/>
<entry key="ExtExecWorkDir" type="xstring" value="C:\"/>
<entry key="ExtExecArgs" type="xstring" value="/C &quot;for /f &quot;usebackq tokens=*&quot; %i in (`type test.txt`) do &quot;C:\User Program Files\bftools\showinf.bat&quot; -nopix -nometa -no-upgrade %i &gt; testOut.txt&quot;"/>
<entry key="Inputfile separator" type="xstring" value="*"/>
<entry key="Outputfile separator" type="xstring" value="\t"/>
<entry key="IncludeColHdr" type="xboolean" value="false"/>
<entry key="IncludeRowHdr" type="xboolean" value="false"/>
<entry key="ContainsColHdr" type="xboolean" value="true"/>
<entry key="ContainsRowHdr" type="xboolean" value="false"/>
</config>
<config key="variables">
<config key="Inputfile name">
<entry key="used_variable" type="xstring" value="pathIn"/>
<entry key="exposed_variable" type="xstring" isnull="true" value=""/>
</config>
<config key="Output filename">
<entry key="used_variable" type="xstring" value="pathOut"/>
<entry key="exposed_variable" type="xstring" isnull="true" value=""/>
</config>
<config key="PathToExtExec">
<entry key="used_variable" type="xstring" value="ijPath"/>
<entry key="exposed_variable" type="xstring" isnull="true" value=""/>
</config>
<config key="ExtExecWorkDir">
<entry key="used_variable" type="xstring" value="workingDir"/>
<entry key="exposed_variable" type="xstring" isnull="true" value=""/>
</config>
<config key="ExtExecArgs">
<entry key="used_variable" type="xstring" value="arguments"/>
<entry key="exposed_variable" type="xstring" isnull="true" value=""/>
</config>
</config>
<config key="nodeAnnotation">
<entry key="text" type="xstring" value="execute IJ plugin"/>
<entry key="bgcolor" type="xint" value="16777215"/>
<entry key="x-coordinate" type="xint" value="501"/>
<entry key="y-coordinate" type="xint" value="502"/>
<entry key="width" type="xint" value="106"/>
<entry key="height" type="xint" value="15"/>
<entry key="alignment" type="xstring" value="CENTER"/>
<entry key="borderSize" type="xint" value="0"/>
<entry key="borderColor" type="xint" value="0"/>
<entry key="defFontSize" type="xint" value="-1"/>
<entry key="annotation-version" type="xint" value="-1"/>
<config key="styles"/>
</config>
<entry key="customDescription" type="xstring" isnull="true" value=""/>
<entry key="state" type="xstring" value="IDLE"/>
<entry key="factory" type="xstring" value="org.knime.ext.exttool.ExtToolNodeFactory"/>
<entry key="node-name" type="xstring" value="External Tool"/>
<entry key="node-bundle-name" type="xstring" value="KNIME External Tool Node"/>
<entry key="node-bundle-symbolic-name" type="xstring" value="org.knime.ext.exttool"/>
<entry key="node-bundle-vendor" type="xstring" value="KNIME GmbH, Konstanz, Germany"/>
<entry key="node-bundle-version" type="xstring" value="3.2.0.v201605301230"/>
<entry key="node-feature-name" type="xstring" value="KNIME External Tool Support"/>
<entry key="node-feature-symbolic-name" type="xstring" value="org.knime.features.ext.exttool.feature.group"/>
<entry key="node-feature-vendor" type="xstring" value="KNIME GmbH, Konstanz, Germany"/>
<entry key="node-feature-version" type="xstring" value="3.2.0.v201605301230"/>
<config key="factory_settings"/>
<entry key="name" type="xstring" value="External Tool"/>
<entry key="hasContent" type="xboolean" value="false"/>
<entry key="isInactive" type="xboolean" value="false"/>
<config key="ports">
<config key="port_1">
<entry key="index" type="xint" value="1"/>
<entry key="port_dir_location" type="xstring" isnull="true" value=""/>
</config>
</config>
<config key="filestores">
<entry key="file_store_location" type="xstring" isnull="true" value=""/>
<entry key="file_store_id" type="xstring" isnull="true" value=""/>
</config>
</config>
