# Supplementary material for: Unraveling mitotic protein networks by 3D multiplexed epitope drug screening
Source: Mol Syst Biol. 2018 Aug 13;14(8):e8238. doi: 10.15252/msb.20188238 (PMC6088390; doi:10.15252/msb.20188238)
Supplement: Supplementary file 4 — Dataset EV2 [file MSB-14-e8238-s004.zip › 1_-_3dRegWithCleanup/3d_registrat_(#2260)/call_externa_(#2220)/ij_output_re_(#2148)/workflow.knime]

<?xml version="1.0" encoding="UTF-8"?>
<config xmlns="http://www.knime.org/2008/09/XMLConfig" xmlns:xsi="http://www.w3.org/2001/XMLSchema-instance" xsi:schemaLocation="http://www.knime.org/2008/09/XMLConfig http://www.knime.org/XMLConfig_2008_09.xsd" key="workflow.knime">
<entry key="created_by" type="xstring" value="3.2.2.v201609260958"/>
<entry key="version" type="xstring" value="3.1.0"/>
<entry key="name" type="xstring" value="ij output reader"/>
<config key="authorInformation">
<entry key="authored-by" type="xstring" value="&lt;unknown&gt;"/>
<entry key="authored-when" type="xstring" value="1970-01-01 01:00:00 +0100"/>
<entry key="lastEdited-by" type="xstring" isnull="true" value=""/>
<entry key="lastEdited-when" type="xstring" isnull="true" value=""/>
</config>
<entry key="customDescription" type="xstring" isnull="true" value=""/>
<entry key="state" type="xstring" value="IDLE"/>
<config key="workflow_credentials"/>
<config key="nodes">
<config key="node_1060">
<entry key="id" type="xint" value="1060"/>
<entry key="node_settings_file" type="xstring" value="Column List Loop Start (#1060)/settings.xml"/>
<entry key="node_is_meta" type="xboolean" value="false"/>
<entry key="node_type" type="xstring" value="NativeNode"/>
<entry key="ui_classname" type="xstring" value="org.knime.core.node.workflow.NodeUIInformation"/>
<config key="ui_settings">
<config key="extrainfo.node.bounds">
<entry key="array-size" type="xint" value="4"/>
<entry key="0" type="xint" value="250"/>
<entry key="1" type="xint" value="240"/>
<entry key="2" type="xint" value="73"/>
<entry key="3" type="xint" value="93"/>
</config>
</config>
</config>
<config key="node_1061">
<entry key="id" type="xint" value="1061"/>
<entry key="node_settings_file" type="xstring" value="Column Rename _Regex_ (#1061)/settings.xml"/>
<entry key="node_is_meta" type="xboolean" value="false"/>
<entry key="node_type" type="xstring" value="NativeNode"/>
<entry key="ui_classname" type="xstring" value="org.knime.core.node.workflow.NodeUIInformation"/>
<config key="ui_settings">
<config key="extrainfo.node.bounds">
<entry key="array-size" type="xint" value="4"/>
<entry key="0" type="xint" value="350"/>
<entry key="1" type="xint" value="240"/>
<entry key="2" type="xint" value="102"/>
<entry key="3" type="xint" value="93"/>
</config>
</config>
</config>
<config key="node_1063">
<entry key="id" type="xint" value="1063"/>
<entry key="node_settings_file" type="xstring" value="Image Reader _Table_ (#1063)/settings.xml"/>
<entry key="node_is_meta" type="xboolean" value="false"/>
<entry key="node_type" type="xstring" value="NativeNode"/>
<entry key="ui_classname" type="xstring" value="org.knime.core.node.workflow.NodeUIInformation"/>
<config key="ui_settings">
<config key="extrainfo.node.bounds">
<entry key="array-size" type="xint" value="4"/>
<entry key="0" type="xint" value="450"/>
<entry key="1" type="xint" value="240"/>
<entry key="2" type="xint" value="86"/>
<entry key="3" type="xint" value="93"/>
</config>
</config>
</config>
<config key="node_1064">
<entry key="id" type="xint" value="1064"/>
<entry key="node_settings_file" type="xstring" value="Column Rename (#1064)/settings.xml"/>
<entry key="node_is_meta" type="xboolean" value="false"/>
<entry key="node_type" type="xstring" value="NativeNode"/>
<entry key="ui_classname" type="xstring" value="org.knime.core.node.workflow.NodeUIInformation"/>
<config key="ui_settings">
<config key="extrainfo.node.bounds">
<entry key="array-size" type="xint" value="4"/>
<entry key="0" type="xint" value="650"/>
<entry key="1" type="xint" value="240"/>
<entry key="2" type="xint" value="102"/>
<entry key="3" type="xint" value="78"/>
</config>
</config>
</config>
<config key="node_1065">
<entry key="id" type="xint" value="1065"/>
<entry key="node_settings_file" type="xstring" value="Loop End _Column Append_ (#1065)/settings.xml"/>
<entry key="node_is_meta" type="xboolean" value="false"/>
<entry key="node_type" type="xstring" value="NativeNode"/>
<entry key="ui_classname" type="xstring" value="org.knime.core.node.workflow.NodeUIInformation"/>
<config key="ui_settings">
<config key="extrainfo.node.bounds">
<entry key="array-size" type="xint" value="4"/>
<entry key="0" type="xint" value="750"/>
<entry key="1" type="xint" value="240"/>
<entry key="2" type="xint" value="112"/>
<entry key="3" type="xint" value="93"/>
</config>
</config>
</config>
<config key="node_1066">
<entry key="id" type="xint" value="1066"/>
<entry key="node_settings_file" type="xstring" value="Java Edit Variable (#1066)/settings.xml"/>
<entry key="node_is_meta" type="xboolean" value="false"/>
<entry key="node_type" type="xstring" value="NativeNode"/>
<entry key="ui_classname" type="xstring" value="org.knime.core.node.workflow.NodeUIInformation"/>
<config key="ui_settings">
<config key="extrainfo.node.bounds">
<entry key="array-size" type="xint" value="4"/>
<entry key="0" type="xint" value="550"/>
<entry key="1" type="xint" value="240"/>
<entry key="2" type="xint" value="110"/>
<entry key="3" type="xint" value="78"/>
</config>
</config>
</config>
<config key="node_1069">
<entry key="id" type="xint" value="1069"/>
<entry key="node_settings_file" type="xstring" value="RowID (#1069)/settings.xml"/>
<entry key="node_is_meta" type="xboolean" value="false"/>
<entry key="node_type" type="xstring" value="NativeNode"/>
<entry key="ui_classname" type="xstring" value="org.knime.core.node.workflow.NodeUIInformation"/>
<config key="ui_settings">
<config key="extrainfo.node.bounds">
<entry key="array-size" type="xint" value="4"/>
<entry key="0" type="xint" value="650"/>
<entry key="1" type="xint" value="120"/>
<entry key="2" type="xint" value="50"/>
<entry key="3" type="xint" value="78"/>
</config>
</config>
</config>
<config key="node_2059">
<entry key="id" type="xint" value="2059"/>
<entry key="node_settings_file" type="xstring" value="File Reader (#2059)/settings.xml"/>
<entry key="node_is_meta" type="xboolean" value="false"/>
<entry key="node_type" type="xstring" value="NativeNode"/>
<entry key="ui_classname" type="xstring" value="org.knime.core.node.workflow.NodeUIInformation"/>
<config key="ui_settings">
<config key="extrainfo.node.bounds">
<entry key="array-size" type="xint" value="4"/>
<entry key="0" type="xint" value="450"/>
<entry key="1" type="xint" value="120"/>
<entry key="2" type="xint" value="69"/>
<entry key="3" type="xint" value="78"/>
</config>
</config>
</config>
<config key="node_2060">
<entry key="id" type="xint" value="2060"/>
<entry key="node_settings_file" type="xstring" value="Column Splitter (#2060)/settings.xml"/>
<entry key="node_is_meta" type="xboolean" value="false"/>
<entry key="node_type" type="xstring" value="NativeNode"/>
<entry key="ui_classname" type="xstring" value="org.knime.core.node.workflow.NodeUIInformation"/>
<config key="ui_settings">
<config key="extrainfo.node.bounds">
<entry key="array-size" type="xint" value="4"/>
<entry key="0" type="xint" value="150"/>
<entry key="1" type="xint" value="120"/>
<entry key="2" type="xint" value="95"/>
<entry key="3" type="xint" value="78"/>
</config>
</config>
</config>
<config key="node_2061">
<entry key="id" type="xint" value="2061"/>
<entry key="node_settings_file" type="xstring" value="String to URI (#2061)/settings.xml"/>
<entry key="node_is_meta" type="xboolean" value="false"/>
<entry key="node_type" type="xstring" value="NativeNode"/>
<entry key="ui_classname" type="xstring" value="org.knime.core.node.workflow.NodeUIInformation"/>
<config key="ui_settings">
<config key="extrainfo.node.bounds">
<entry key="array-size" type="xint" value="4"/>
<entry key="0" type="xint" value="250"/>
<entry key="1" type="xint" value="120"/>
<entry key="2" type="xint" value="77"/>
<entry key="3" type="xint" value="78"/>
</config>
</config>
</config>
<config key="node_2062">
<entry key="id" type="xint" value="2062"/>
<entry key="node_settings_file" type="xstring" value="Constant Value Column (#2062)/settings.xml"/>
<entry key="node_is_meta" type="xboolean" value="false"/>
<entry key="node_type" type="xstring" value="NativeNode"/>
<entry key="ui_classname" type="xstring" value="org.knime.core.node.workflow.NodeUIInformation"/>
<config key="ui_settings">
<config key="extrainfo.node.bounds">
<entry key="array-size" type="xint" value="4"/>
<entry key="0" type="xint" value="550"/>
<entry key="1" type="xint" value="120"/>
<entry key="2" type="xint" value="84"/>
<entry key="3" type="xint" value="93"/>
</config>
</config>
</config>
<config key="node_2063">
<entry key="id" type="xint" value="2063"/>
<entry key="node_settings_file" type="xstring" value="Table Row To Variable Loop Start (#2063)/settings.xml"/>
<entry key="node_is_meta" type="xboolean" value="false"/>
<entry key="node_type" type="xstring" value="NativeNode"/>
<entry key="ui_classname" type="xstring" value="org.knime.core.node.workflow.NodeUIInformation"/>
<config key="ui_settings">
<config key="extrainfo.node.bounds">
<entry key="array-size" type="xint" value="4"/>
<entry key="0" type="xint" value="350"/>
<entry key="1" type="xint" value="120"/>
<entry key="2" type="xint" value="118"/>
<entry key="3" type="xint" value="93"/>
</config>
</config>
</config>
<config key="node_2064">
<entry key="id" type="xint" value="2064"/>
<entry key="node_settings_file" type="xstring" value="Loop End (#2064)/settings.xml"/>
<entry key="node_is_meta" type="xboolean" value="false"/>
<entry key="node_type" type="xstring" value="NativeNode"/>
<entry key="ui_classname" type="xstring" value="org.knime.core.node.workflow.NodeUIInformation"/>
<config key="ui_settings">
<config key="extrainfo.node.bounds">
<entry key="array-size" type="xint" value="4"/>
<entry key="0" type="xint" value="710"/>
<entry key="1" type="xint" value="120"/>
<entry key="2" type="xint" value="57"/>
<entry key="3" type="xint" value="78"/>
</config>
</config>
</config>
<config key="node_2065">
<entry key="id" type="xint" value="2065"/>
<entry key="node_settings_file" type="xstring" value="File Meta Info (#2065)/settings.xml"/>
<entry key="node_is_meta" type="xboolean" value="false"/>
<entry key="node_type" type="xstring" value="NativeNode"/>
<entry key="ui_classname" type="xstring" value="org.knime.core.node.workflow.NodeUIInformation"/>
<config key="ui_settings">
<config key="extrainfo.node.bounds">
<entry key="array-size" type="xint" value="4"/>
<entry key="0" type="xint" value="324"/>
<entry key="1" type="xint" value="17"/>
<entry key="2" type="xint" value="81"/>
<entry key="3" type="xint" value="78"/>
</config>
</config>
</config>
</config>
<config key="connections">
<config key="connection_0">
<entry key="sourceID" type="xint" value="-1"/>
<entry key="destID" type="xint" value="2060"/>
<entry key="sourcePort" type="xint" value="0"/>
<entry key="destPort" type="xint" value="1"/>
</config>
<config key="connection_1">
<entry key="sourceID" type="xint" value="1060"/>
<entry key="destID" type="xint" value="1061"/>
<entry key="sourcePort" type="xint" value="1"/>
<entry key="destPort" type="xint" value="1"/>
<entry key="ui_classname" type="xstring" value="org.knime.core.node.workflow.ConnectionUIInformation"/>
<config key="ui_settings">
<entry key="extrainfo.conn.bendpoints_size" type="xint" value="0"/>
</config>
</config>
<config key="connection_2">
<entry key="sourceID" type="xint" value="1061"/>
<entry key="destID" type="xint" value="1063"/>
<entry key="sourcePort" type="xint" value="1"/>
<entry key="destPort" type="xint" value="1"/>
<entry key="ui_classname" type="xstring" value="org.knime.core.node.workflow.ConnectionUIInformation"/>
<config key="ui_settings">
<entry key="extrainfo.conn.bendpoints_size" type="xint" value="0"/>
</config>
</config>
<config key="connection_3">
<entry key="sourceID" type="xint" value="1063"/>
<entry key="destID" type="xint" value="1066"/>
<entry key="sourcePort" type="xint" value="0"/>
<entry key="destPort" type="xint" value="1"/>
<entry key="ui_classname" type="xstring" value="org.knime.core.node.workflow.ConnectionUIInformation"/>
<config key="ui_settings">
<entry key="extrainfo.conn.bendpoints_size" type="xint" value="0"/>
</config>
</config>
<config key="connection_4">
<entry key="sourceID" type="xint" value="1063"/>
<entry key="destID" type="xint" value="1064"/>
<entry key="sourcePort" type="xint" value="1"/>
<entry key="destPort" type="xint" value="1"/>
<entry key="ui_classname" type="xstring" value="org.knime.core.node.workflow.ConnectionUIInformation"/>
<config key="ui_settings">
<entry key="extrainfo.conn.bendpoints_size" type="xint" value="1"/>
<config key="extrainfo.conn.bendpoints_0">
<entry key="array-size" type="xint" value="2"/>
<entry key="0" type="xint" value="562"/>
<entry key="1" type="xint" value="387"/>
</config>
</config>
</config>
<config key="connection_5">
<entry key="sourceID" type="xint" value="1064"/>
<entry key="destID" type="xint" value="1065"/>
<entry key="sourcePort" type="xint" value="1"/>
<entry key="destPort" type="xint" value="1"/>
<entry key="ui_classname" type="xstring" value="org.knime.core.node.workflow.ConnectionUIInformation"/>
<config key="ui_settings">
<entry key="extrainfo.conn.bendpoints_size" type="xint" value="0"/>
</config>
</config>
<config key="connection_6">
<entry key="sourceID" type="xint" value="1065"/>
<entry key="destID" type="xint" value="-1"/>
<entry key="sourcePort" type="xint" value="1"/>
<entry key="destPort" type="xint" value="1"/>
</config>
<config key="connection_7">
<entry key="sourceID" type="xint" value="1066"/>
<entry key="destID" type="xint" value="1064"/>
<entry key="sourcePort" type="xint" value="1"/>
<entry key="destPort" type="xint" value="0"/>
<entry key="ui_classname" type="xstring" value="org.knime.core.node.workflow.ConnectionUIInformation"/>
<config key="ui_settings">
<entry key="extrainfo.conn.bendpoints_size" type="xint" value="0"/>
</config>
</config>
<config key="connection_8">
<entry key="sourceID" type="xint" value="1069"/>
<entry key="destID" type="xint" value="2064"/>
<entry key="sourcePort" type="xint" value="1"/>
<entry key="destPort" type="xint" value="1"/>
</config>
<config key="connection_9">
<entry key="sourceID" type="xint" value="2059"/>
<entry key="destID" type="xint" value="2062"/>
<entry key="sourcePort" type="xint" value="1"/>
<entry key="destPort" type="xint" value="1"/>
<entry key="ui_classname" type="xstring" value="org.knime.core.node.workflow.ConnectionUIInformation"/>
<config key="ui_settings">
<entry key="extrainfo.conn.bendpoints_size" type="xint" value="0"/>
</config>
</config>
<config key="connection_10">
<entry key="sourceID" type="xint" value="2060"/>
<entry key="destID" type="xint" value="2061"/>
<entry key="sourcePort" type="xint" value="1"/>
<entry key="destPort" type="xint" value="1"/>
<entry key="ui_classname" type="xstring" value="org.knime.core.node.workflow.ConnectionUIInformation"/>
<config key="ui_settings">
<entry key="extrainfo.conn.bendpoints_size" type="xint" value="0"/>
</config>
</config>
<config key="connection_11">
<entry key="sourceID" type="xint" value="2060"/>
<entry key="destID" type="xint" value="1060"/>
<entry key="sourcePort" type="xint" value="2"/>
<entry key="destPort" type="xint" value="1"/>
<entry key="ui_classname" type="xstring" value="org.knime.core.node.workflow.ConnectionUIInformation"/>
<config key="ui_settings">
<entry key="extrainfo.conn.bendpoints_size" type="xint" value="0"/>
</config>
</config>
<config key="connection_12">
<entry key="sourceID" type="xint" value="2061"/>
<entry key="destID" type="xint" value="2063"/>
<entry key="sourcePort" type="xint" value="1"/>
<entry key="destPort" type="xint" value="1"/>
<entry key="ui_classname" type="xstring" value="org.knime.core.node.workflow.ConnectionUIInformation"/>
<config key="ui_settings">
<entry key="extrainfo.conn.bendpoints_size" type="xint" value="0"/>
</config>
</config>
<config key="connection_13">
<entry key="sourceID" type="xint" value="2061"/>
<entry key="destID" type="xint" value="2065"/>
<entry key="sourcePort" type="xint" value="1"/>
<entry key="destPort" type="xint" value="1"/>
</config>
<config key="connection_14">
<entry key="sourceID" type="xint" value="2062"/>
<entry key="destID" type="xint" value="1069"/>
<entry key="sourcePort" type="xint" value="1"/>
<entry key="destPort" type="xint" value="1"/>
</config>
<config key="connection_15">
<entry key="sourceID" type="xint" value="2063"/>
<entry key="destID" type="xint" value="2059"/>
<entry key="sourcePort" type="xint" value="1"/>
<entry key="destPort" type="xint" value="0"/>
<entry key="ui_classname" type="xstring" value="org.knime.core.node.workflow.ConnectionUIInformation"/>
<config key="ui_settings">
<entry key="extrainfo.conn.bendpoints_size" type="xint" value="0"/>
</config>
</config>
<config key="connection_16">
<entry key="sourceID" type="xint" value="2064"/>
<entry key="destID" type="xint" value="-1"/>
<entry key="sourcePort" type="xint" value="1"/>
<entry key="destPort" type="xint" value="0"/>
</config>
</config>
<config key="meta_in_ports">
<entry key="ui_classname" type="xstring" isnull="true" value=""/>
<config key="port_enum">
<config key="inport_0">
<entry key="index" type="xint" value="0"/>
<entry key="name" type="xstring" value="Inport 0"/>
<config key="type">
<entry key="object_class" type="xstring" value="org.knime.core.node.BufferedDataTable"/>
</config>
</config>
</config>
</config>
<config key="meta_out_ports">
<entry key="ui_classname" type="xstring" isnull="true" value=""/>
<config key="port_enum">
<config key="outport_0">
<entry key="index" type="xint" value="0"/>
<entry key="name" type="xstring" value="Connected to: Collected results"/>
<config key="type">
<entry key="object_class" type="xstring" value="org.knime.core.node.BufferedDataTable"/>
</config>
</config>
<config key="outport_1">
<entry key="index" type="xint" value="1"/>
<entry key="name" type="xstring" value="Connected to: Collected results"/>
<config key="type">
<entry key="object_class" type="xstring" value="org.knime.core.node.BufferedDataTable"/>
</config>
</config>
</config>
</config>
<config key="workflow_editor_settings">
<entry key="workflow.editor.snapToGrid" type="xboolean" value="true"/>
<entry key="workflow.editor.ShowGrid" type="xboolean" value="true"/>
<entry key="workflow.editor.gridX" type="xint" value="20"/>
<entry key="workflow.editor.gridY" type="xint" value="20"/>
<entry key="workflow.editor.zoomLevel" type="xdouble" value="0.75"/>
</config>
</config>
