# Supplementary material for: Unraveling mitotic protein networks by 3D multiplexed epitope drug screening
Source: Mol Syst Biol. 2018 Aug 13;14(8):e8238. doi: 10.15252/msb.20188238 (PMC6088390; doi:10.15252/msb.20188238)
Supplement: Supplementary file 4 — Dataset EV2 [file MSB-14-e8238-s004.zip › 1_-_3dRegWithCleanup/3d_registrat_(#2260)/call_externa_(#2220)/store_as_ij_(#1024)/Java_Snippet_(#895)/settings.xml]

<?xml version="1.0" encoding="UTF-8"?>
<config xmlns="http://www.knime.org/2008/09/XMLConfig" xmlns:xsi="http://www.w3.org/2001/XMLSchema-instance" xsi:schemaLocation="http://www.knime.org/2008/09/XMLConfig http://www.knime.org/XMLConfig_2008_09.xsd" key="settings.xml">
<entry key="node_file" type="xstring" value="settings.xml"/>
<config key="flow_stack"/>
<config key="internal_node_subsettings">
<entry key="memory_policy" type="xstring" value="CacheSmallInMemory"/>
</config>
<config key="model">
<entry key="scriptImports" type="xstring" value="// Your custom imports:%%00010import java.nio.file.Paths;%%00010import java.nio.file.Files;%%00010import java.nio.file.Path;%%00010import java.io.IOException;%%00010import java.io.File;%%00010"/>
<entry key="scriptFields" type="xstring" value="// Your custom variables:%%00010"/>
<entry key="scriptBody" type="xstring" value="// Enter your code here:%%00010%%00010Path temp_path = Paths.get(v_temp_path);%%00010try {%%00010%%00009out_Source = Paths.get(System.getProperty(&quot;java.io.tmpdir&quot;), &quot;temp.tiff&quot;).toString();%%00010%%00009out_Target = Files.createTempFile(temp_path, &quot;tiff_in&quot;, &quot;.tiff&quot;).toString();%%00010%%00009%%00010%%00009logInfo(&quot;temp tiff source: &quot; + out_Source);%%00010%%00009logInfo(&quot;temp tiff target: &quot; + out_Target);%%00010%%00009%%00010} catch (IOException ioe) {%%00010%%00009throw new Abort(&quot;could not create ij temp file &quot;, ioe);%%00010}%%00010"/>
<config key="jarFiles">
<entry key="array-size" type="xint" value="0"/>
</config>
<config key="outCols">
<entry key="array-size" type="xint" value="2"/>
<config key="0">
<entry key="Name" type="xstring" value="Source"/>
<entry key="JavaName" type="xstring" value="out_Source"/>
<entry key="JavaType" type="xstring" value="java.lang.String"/>
<config key="Type">
<entry key="cell_class" type="xstring" value="org.knime.core.data.def.StringCell"/>
<entry key="is_null" type="xboolean" value="false"/>
</config>
<entry key="replaceExisting" type="xboolean" value="false"/>
</config>
<config key="1">
<entry key="Name" type="xstring" value="Target"/>
<entry key="JavaName" type="xstring" value="out_Target"/>
<entry key="JavaType" type="xstring" value="java.lang.String"/>
<config key="Type">
<entry key="cell_class" type="xstring" value="org.knime.core.data.def.StringCell"/>
<entry key="is_null" type="xboolean" value="false"/>
</config>
<entry key="replaceExisting" type="xboolean" value="false"/>
</config>
</config>
<config key="outVars">
<entry key="array-size" type="xint" value="0"/>
</config>
<config key="inCols">
<entry key="array-size" type="xint" value="0"/>
</config>
<config key="inVars">
<entry key="array-size" type="xint" value="1"/>
<config key="0">
<entry key="Name" type="xstring" value="temp_path"/>
<entry key="JavaName" type="xstring" value="v_temp_path"/>
<entry key="JavaType" type="xstring" value="java.lang.String"/>
<entry key="Type" type="xstring" value="STRING"/>
</config>
</config>
<entry key="version" type="xstring" value="version 1.x"/>
<entry key="templateUUID" type="xstring" isnull="true" value=""/>
<entry key="runOnExecute" type="xboolean" value="false"/>
</config>
<config key="nodeAnnotation">
<entry key="text" type="xstring" value="Source%%00013%%00010/ Target%%00013%%00010target: tiff in temp dir"/>
<entry key="bgcolor" type="xint" value="16777215"/>
<entry key="x-coordinate" type="xint" value="311"/>
<entry key="y-coordinate" type="xint" value="238"/>
<entry key="width" type="xint" value="110"/>
<entry key="height" type="xint" value="45"/>
<entry key="alignment" type="xstring" value="CENTER"/>
<entry key="borderSize" type="xint" value="0"/>
<entry key="borderColor" type="xint" value="16777215"/>
<entry key="defFontSize" type="xint" value="9"/>
<entry key="annotation-version" type="xint" value="20151123"/>
<config key="styles"/>
</config>
<entry key="customDescription" type="xstring" isnull="true" value=""/>
<entry key="state" type="xstring" value="IDLE"/>
<entry key="factory" type="xstring" value="org.knime.base.node.jsnippet.JavaSnippetNodeFactory"/>
<entry key="node-name" type="xstring" value="Java Snippet"/>
<entry key="node-bundle-name" type="xstring" value="KNIME Java Snippet Nodes"/>
<entry key="node-bundle-symbolic-name" type="xstring" value="org.knime.jsnippets"/>
<entry key="node-bundle-vendor" type="xstring" value="KNIME GmbH, Konstanz, Germany"/>
<entry key="node-bundle-version" type="xstring" value="3.2.0.v201606201918"/>
<entry key="node-feature-name" type="xstring" value="KNIME Core"/>
<entry key="node-feature-symbolic-name" type="xstring" value="org.knime.features.base.feature.group"/>
<entry key="node-feature-vendor" type="xstring" value="KNIME GmbH, Konstanz, Germany"/>
<entry key="node-feature-version" type="xstring" value="3.2.2.v201610031220"/>
<config key="factory_settings"/>
<entry key="name" type="xstring" value="Java Snippet"/>
<entry key="hasContent" type="xboolean" value="false"/>
<entry key="isInactive" type="xboolean" value="false"/>
<config key="ports">
<config key="port_1">
<entry key="index" type="xint" value="1"/>
<entry key="port_dir_location" type="xstring" isnull="true" value=""/>
</config>
</config>
<config key="filestores">
<entry key="file_store_location" type="xstring" isnull="true" value=""/>
<entry key="file_store_id" type="xstring" isnull="true" value=""/>
</config>
</config>
