# Supplementary material for: Unraveling mitotic protein networks by 3D multiplexed epitope drug screening
Source: Mol Syst Biol. 2018 Aug 13;14(8):e8238. doi: 10.15252/msb.20188238 (PMC6088390; doi:10.15252/msb.20188238)
Supplement: Supplementary file 4 — Dataset EV2 [file MSB-14-e8238-s004.zip › 1_-_3dRegWithCleanup/3d_registrat_(#2260)/call_externa_(#2220)/store_as_ij_(#1024)/MISSING_ImageJ_Macro_(#888)/settings.xml]

<?xml version="1.0" encoding="UTF-8"?>
<config xmlns="http://www.knime.org/2008/09/XMLConfig" xmlns:xsi="http://www.w3.org/2001/XMLSchema-instance" xsi:schemaLocation="http://www.knime.org/2008/09/XMLConfig http://www.knime.org/XMLConfig_2008_09.xsd" key="settings.xml">
<entry key="node_file" type="xstring" value="settings.xml"/>
<config key="flow_stack"/>
<config key="internal_node_subsettings">
<entry key="memory_policy" type="xstring" value="CacheSmallInMemory"/>
</config>
<config key="model">
<config key="column_creation_mode_Internals">
<entry key="SettingsModelID" type="xstring" value="SMID_string"/>
<entry key="EnabledStatus" type="xboolean" value="true"/>
</config>
<entry key="column_creation_mode" type="xstring" value="New Table"/>
<config key="column_suffix_Internals">
<entry key="SettingsModelID" type="xstring" value="SMID_string"/>
<entry key="EnabledStatus" type="xboolean" value="true"/>
</config>
<entry key="column_suffix" type="xstring" value=""/>
<config key="column_selection_Internals">
<entry key="SettingsModelID" type="xstring" value="SMID_filterString"/>
<entry key="EnabledStatus" type="xboolean" value="true"/>
</config>
<config key="column_selection">
<config key="InclList">
<entry key="array-size" type="xint" value="0"/>
</config>
<config key="ExclList">
<entry key="array-size" type="xint" value="0"/>
</config>
<entry key="keep_all_columns_selected" type="xboolean" value="true"/>
</config>
<config key="kernels_Internals">
<entry key="SettingsModelID" type="xstring" value="SMID_kernel_selection"/>
<entry key="EnabledStatus" type="xboolean" value="true"/>
</config>
<entry key="kernels" type="xstring" value="AAAAAQAAABEASQBtAGEAZwBlAEoAMQBPAGIAagBlAGMAdABFAHgAdAAwrO0ABXNyACNvcmcua25pbWUua25pcC5pbWFnZWoxLk1hY3JvU2V0dGluZwAAAAAAAAABAgAEWgAMdXNlZFRlbXBsYXRlWwAOY2FjaGVkU2V0dGluZ3N0ABNbTGphdmEvbGFuZy9TdHJpbmc7TAAEY29kZXQAEkxqYXZhL2xhbmcvU3RyaW5nO0wABmNvbmZpZ3QAEUxqYXZhL2xhbmcvQ2xhc3M7eHIAN29yZy5rbmltZS5rbmlwLmJhc2Uubm9kZXMuaW8ua2VybmVsLlNlcmlhbGl6YWJsZVNldHRpbmcAAAAAAAAAAQIAAHhwAXVyABNbTGphdmEubGFuZy5TdHJpbmc7rdJW5+kde0cCAAB4cAAAAAB0AE10YXJnZXRQYXRoID0gZ2V0RGlyZWN0b3J5KCJ0ZW1wIikgKyAidGVtcC50aWZmIjsKc2F2ZUFzKCJUaWZmIiwgdGFyZ2V0UGF0aCk7CnZyACxvcmcua25pbWUua25pcC5pbWFnZWoxLm1hY3JvLlB1cmVDb2RlSUpNYWNybwAAAAAAAAAAAAAAeHA="/>
<config key="dim_selection_Internals">
<entry key="SettingsModelID" type="xstring" value="SMID_dimselection"/>
<entry key="EnabledStatus" type="xboolean" value="true"/>
</config>
<config key="dim_selection">
<entry key="array-size" type="xint" value="5"/>
<entry key="0" type="xstring" value="Channel"/>
<entry key="1" type="xstring" value="X"/>
<entry key="2" type="xstring" value="Y"/>
<entry key="3" type="xstring" value="Time"/>
<entry key="4" type="xstring" value="Z"/>
</config>
<config key="flow_variable_controlable_code_Internals">
<entry key="SettingsModelID" type="xstring" value="SMID_string"/>
<entry key="EnabledStatus" type="xboolean" value="true"/>
</config>
<entry key="flow_variable_controlable_code" type="xstring" value=""/>
<config key="resulttable_entries_as_string_Internals">
<entry key="SettingsModelID" type="xstring" value="SMID_boolean"/>
<entry key="EnabledStatus" type="xboolean" value="true"/>
</config>
<entry key="resulttable_entries_as_string" type="xboolean" value="true"/>
</config>
<config key="nodeAnnotation">
<entry key="text" type="xstring" value="write tiff"/>
<entry key="bgcolor" type="xint" value="16777215"/>
<entry key="x-coordinate" type="xint" value="213"/>
<entry key="y-coordinate" type="xint" value="178"/>
<entry key="width" type="xint" value="106"/>
<entry key="height" type="xint" value="15"/>
<entry key="alignment" type="xstring" value="CENTER"/>
<entry key="borderSize" type="xint" value="0"/>
<entry key="borderColor" type="xint" value="0"/>
<entry key="defFontSize" type="xint" value="-1"/>
<entry key="annotation-version" type="xint" value="-1"/>
<config key="styles"/>
</config>
<entry key="customDescription" type="xstring" isnull="true" value=""/>
<entry key="state" type="xstring" value="IDLE"/>
<entry key="factory" type="xstring" value="org.knime.knip.imagej1.IJMacroNodeFactory"/>
<entry key="node-name" type="xstring" value="ImageJ Macro"/>
<entry key="node-bundle-name" type="xstring" value="KNIME ImageJ Core Plugin"/>
<entry key="node-bundle-symbolic-name" type="xstring" value="org.knime.knip.imagej2.core"/>
<entry key="node-bundle-vendor" type="xstring" value="University of Konstanz"/>
<entry key="node-bundle-version" type="xstring" value="0.11.1.v201610060936"/>
<entry key="node-feature-name" type="xstring" value="KNIME Image Processing - ImageJ Integration (Beta)"/>
<entry key="node-feature-symbolic-name" type="xstring" value="org.knime.knip.imagej.feature.feature.group"/>
<entry key="node-feature-vendor" type="xstring" value="KNIME / LOCI"/>
<entry key="node-feature-version" type="xstring" value="0.11.1.v201610060936"/>
<config key="factory_settings"/>
<entry key="name" type="xstring" value="ImageJ Macro"/>
<entry key="hasContent" type="xboolean" value="false"/>
<entry key="isInactive" type="xboolean" value="false"/>
<config key="ports">
<config key="port_1">
<entry key="index" type="xint" value="1"/>
<entry key="port_dir_location" type="xstring" isnull="true" value=""/>
</config>
<config key="port_2">
<entry key="index" type="xint" value="2"/>
<entry key="port_dir_location" type="xstring" isnull="true" value=""/>
</config>
</config>
<config key="filestores">
<entry key="file_store_location" type="xstring" isnull="true" value=""/>
<entry key="file_store_id" type="xstring" isnull="true" value=""/>
</config>
</config>
