# Supplementary material for: Unraveling mitotic protein networks by 3D multiplexed epitope drug screening
Source: Mol Syst Biol. 2018 Aug 13;14(8):e8238. doi: 10.15252/msb.20188238 (PMC6088390; doi:10.15252/msb.20188238)
Supplement: Supplementary file 4 — Dataset EV2 [file MSB-14-e8238-s004.zip › 1_-_3dRegWithCleanup/Config_(#2262)/String_Input_(#1047)/settings.xml]

<?xml version="1.0" encoding="UTF-8"?>
<config xmlns="http://www.knime.org/2008/09/XMLConfig" xmlns:xsi="http://www.w3.org/2001/XMLSchema-instance" xsi:schemaLocation="http://www.knime.org/2008/09/XMLConfig http://www.knime.org/XMLConfig_2008_09.xsd" key="settings.xml">
<entry key="node_file" type="xstring" value="settings.xml"/>
<config key="flow_stack">
<config key="Variable_0">
<entry key="type" type="xstring" value="variable"/>
<entry key="name" type="xstring" value="ijScriptPath"/>
<entry key="class" type="xstring" value="STRING"/>
<entry key="value" type="xstring" value="E:\lorenz\knime workspace\submission\simplified\ijm\3d registration.ijm"/>
</config>
</config>
<config key="internal_node_subsettings">
<entry key="memory_policy" type="xstring" value="CacheSmallInMemory"/>
</config>
<config key="model">
<config key="defaultValue">
<entry key="string" type="xstring" value="."/>
</config>
<entry key="label" type="xstring" value="IJ Script Path"/>
<entry key="description" type="xstring" value="Path to ImageJ / Fiji script"/>
<entry key="hideInWizard" type="xboolean" value="false"/>
<entry key="hideInDialog" type="xboolean" value="false"/>
<entry key="required" type="xboolean" value="true"/>
<entry key="parameterName" type="xstring" value="string-input"/>
<entry key="flowvariablename" type="xstring" value="ijScriptPath"/>
<entry key="regex" type="xstring" value=""/>
<entry key="error_message" type="xstring" value=""/>
</config>
<config key="variables">
<config key="defaultValue">
<config key="string">
<entry key="used_variable" type="xstring" value="scriptPath"/>
<entry key="exposed_variable" type="xstring" isnull="true" value=""/>
</config>
</config>
</config>
<config key="nodeAnnotation">
<entry key="text" type="xstring" value="ijScriptPath"/>
<entry key="bgcolor" type="xint" value="16777215"/>
<entry key="x-coordinate" type="xint" value="-313"/>
<entry key="y-coordinate" type="xint" value="159"/>
<entry key="width" type="xint" value="106"/>
<entry key="height" type="xint" value="15"/>
<entry key="alignment" type="xstring" value="CENTER"/>
<entry key="borderSize" type="xint" value="0"/>
<entry key="borderColor" type="xint" value="16777215"/>
<entry key="defFontSize" type="xint" value="9"/>
<entry key="annotation-version" type="xint" value="20151123"/>
<config key="styles"/>
</config>
<entry key="customDescription" type="xstring" isnull="true" value=""/>
<entry key="state" type="xstring" value="CONFIGURED"/>
<entry key="factory" type="xstring" value="org.knime.js.base.node.quickform.input.string.StringInputQuickFormNodeFactory"/>
<entry key="node-name" type="xstring" value="String Input"/>
<entry key="node-bundle-name" type="xstring" value="KNIME Quick Form Nodes"/>
<entry key="node-bundle-symbolic-name" type="xstring" value="org.knime.js.quickforms"/>
<entry key="node-bundle-vendor" type="xstring" value="KNIME.com, Zurich, Switzerland"/>
<entry key="node-bundle-version" type="xstring" value="3.2.2.v201609201941"/>
<entry key="node-feature-name" type="xstring" value="KNIME Quick Forms"/>
<entry key="node-feature-symbolic-name" type="xstring" value="org.knime.features.js.quickforms.feature.group"/>
<entry key="node-feature-vendor" type="xstring" value="KNIME.com, Zurich, Switzerland"/>
<entry key="node-feature-version" type="xstring" value="3.2.2.v201609231518"/>
<config key="factory_settings"/>
<entry key="name" type="xstring" value="String Input"/>
<entry key="hasContent" type="xboolean" value="false"/>
<entry key="isInactive" type="xboolean" value="false"/>
<config key="ports">
<config key="port_1">
<entry key="index" type="xint" value="1"/>
<entry key="port_dir_location" type="xstring" isnull="true" value=""/>
</config>
</config>
<config key="filestores">
<entry key="file_store_location" type="xstring" isnull="true" value=""/>
<entry key="file_store_id" type="xstring" isnull="true" value=""/>
</config>
</config>
