# Supplementary material for: Unraveling mitotic protein networks by 3D multiplexed epitope drug screening
Source: Mol Syst Biol. 2018 Aug 13;14(8):e8238. doi: 10.15252/msb.20188238 (PMC6088390; doi:10.15252/msb.20188238)
Supplement: Supplementary file 4 — Dataset EV2 [file MSB-14-e8238-s004.zip › 1_-_3dRegWithCleanup/Config_(#2262)/WrappedNode_Output_(#2263)/settings.xml]

<?xml version="1.0" encoding="UTF-8"?>
<config xmlns="http://www.knime.org/2008/09/XMLConfig" xmlns:xsi="http://www.w3.org/2001/XMLSchema-instance" xsi:schemaLocation="http://www.knime.org/2008/09/XMLConfig http://www.knime.org/XMLConfig_2008_09.xsd" key="settings.xml">
<entry key="node_file" type="xstring" value="settings.xml"/>
<config key="flow_stack"/>
<config key="internal_node_subsettings">
<entry key="memory_policy" type="xstring" value="CacheSmallInMemory"/>
</config>
<config key="model">
<config key="variable-filter">
<entry key="filter-type" type="xstring" value="STANDARD"/>
<config key="included_names">
<entry key="array-size" type="xint" value="7"/>
<entry key="0" type="xstring" value="imageWriterSwitch"/>
<entry key="1" type="xstring" value="imageWriter"/>
<entry key="2" type="xstring" value="ijScriptPath"/>
<entry key="3" type="xstring" value="ijPath"/>
<entry key="4" type="xstring" value="ExternalCommandParameters"/>
<entry key="5" type="xstring" value="img base dir"/>
<entry key="6" type="xstring" value="macroParameters"/>
</config>
<config key="excluded_names">
<entry key="array-size" type="xint" value="6"/>
<entry key="0" type="xstring" value="imageWriter (index)"/>
<entry key="1" type="xstring" value="imgPath"/>
<entry key="2" type="xstring" value="scriptPath"/>
<entry key="3" type="xstring" value="fijiPath"/>
<entry key="4" type="xstring" value="context.workflow.absolute-path"/>
<entry key="5" type="xstring" value="RowID"/>
</config>
<entry key="enforce_option" type="xstring" value="EnforceInclusion"/>
<config key="name_pattern">
<entry key="pattern" type="xstring" value=""/>
<entry key="type" type="xstring" value="Wildcard"/>
<entry key="caseSensitive" type="xboolean" value="true"/>
</config>
</config>
<entry key="variable-prefix" type="xstring" isnull="true" value=""/>
<config key="port-names">
<entry key="array-size" type="xint" value="1"/>
<entry key="0" type="xstring" value="Port 1"/>
</config>
<config key="port-descriptions">
<entry key="array-size" type="xint" value="1"/>
<entry key="0" type="xstring" value=""/>
</config>
</config>
<entry key="customDescription" type="xstring" isnull="true" value=""/>
<entry key="state" type="xstring" value="CONFIGURED"/>
<entry key="isDeletable" type="xboolean" value="false"/>
<entry key="factory" type="xstring" value="org.knime.core.node.workflow.virtual.subnode.VirtualSubNodeOutputNodeFactory"/>
<entry key="node-name" type="xstring" value="WrappedNode Output"/>
<entry key="node-bundle-name" type="xstring" value="KNIME Core API"/>
<entry key="node-bundle-symbolic-name" type="xstring" value="org.knime.core"/>
<entry key="node-bundle-vendor" type="xstring" value="KNIME GmbH, Konstanz, Germany"/>
<entry key="node-bundle-version" type="xstring" value="3.2.2.v201609201941"/>
<entry key="node-feature-name" type="xstring" value="KNIME Core"/>
<entry key="node-feature-symbolic-name" type="xstring" value="org.knime.features.base.feature.group"/>
<entry key="node-feature-vendor" type="xstring" value="KNIME GmbH, Konstanz, Germany"/>
<entry key="node-feature-version" type="xstring" value="3.2.2.v201610031220"/>
<config key="factory_settings">
<config key="port_0">
<entry key="index" type="xint" value="0"/>
<config key="type">
<entry key="object_class" type="xstring" value="org.knime.core.node.port.flowvariable.FlowVariablePortObject"/>
</config>
</config>
</config>
<entry key="name" type="xstring" value="WrappedNode Output"/>
<entry key="hasContent" type="xboolean" value="false"/>
<entry key="isInactive" type="xboolean" value="false"/>
<config key="ports"/>
<config key="filestores">
<entry key="file_store_location" type="xstring" isnull="true" value=""/>
<entry key="file_store_id" type="xstring" isnull="true" value=""/>
</config>
</config>
