# Supplementary material for: Unraveling mitotic protein networks by 3D multiplexed epitope drug screening
Source: Mol Syst Biol. 2018 Aug 13;14(8):e8238. doi: 10.15252/msb.20188238 (PMC6088390; doi:10.15252/msb.20188238)
Supplement: Supplementary file 4 — Dataset EV2 [file MSB-14-e8238-s004.zip › 2_-_3d_segmentation_overview_+_storage/workflowset.meta]

<?xml version="1.0" encoding="UTF-8"?>
<met:KNIMEMetaInfo xmlns:met="http://www.knime.org/2.9/metainfo">
  <met:element form="text" name="Author">Lorenz</met:element>
  <met:element form="date" name="Creation Date">4/9/2016/15:14:29 +02:00</met:element>
  <met:element form="multiline" name="Comments"/>
  <met:element form="text" name="Last Uploaded" read-only="true">2016-10-06 12:59:14 +0200</met:element>
  <met:element form="text" name="Last Edited" read-only="true">2016-10-04 15:18:34 +0200</met:element>
</met:KNIMEMetaInfo>
